# Supplementary material for: Chemoresistome mapping in individual breast cancer patients unravels diversity in dynamic transcriptional adaptation
Source: Mol Oncol. 2025 Apr 28;19(12):3665–84. doi: 10.1002/1878-0261.70030 (PMC12688168; doi:10.1002/1878-0261.70030)
Supplement: Supplementary file 2 — Table S1. Cohort clinical data. [file MOL2-19-3665-s002.xlsx]

## Sheet: Sheet1
patient	matched triplet	Age at Dx	subtype	Molecular subtype (Genefu)	Dx-T_Stage	Dx Biopsy Pathology	Dx-Grade	Dx-Ki67	Dx-ER	Dx-ER%	Dx-PR	Dx-PR%	Dx-HER2	Dx-HER2 FISH	Dx-LN involved	Sx-Pathology	Sx-Grade	Sx-LN involved	NAT	NA including anti-HER2 therapy	MP_Response Grade (Miller and Payne)	RCB Class	RFS (years)	Recurrence or death	CNB cellularity (% tumor)	Sx cellularity (% tumor)	Mutations
ST-1	1	54.3534	TP	ER+/HER2-	T3	IDC	2	2	3	100	1.2	60	2	2.12	0	IDC		1	AC-TH	1	4	2	9.10959	0	95	80	CHEK2
ST-5	1	53.9589	HP	ER+/HER2-	T2	IDC	3	3	2.8	100	0	0	1		1	IDC	2	1	ACx4-Tx4	0	3	2	0.613699	0	70	60	0
ST-6		61.4795	HP		T2	IDC+DCIS	2	1.5	3	100	0.5	30	2		1	IDC		1	AC-T	0	3	3	5.3863	1	70	70	BRCA1
ST-7	1	48.4575	HP	ER-/HER2-	T3	IDC	2		1.8	70	0	0	1		1	IDC	2	1	AC-T	0	1	3	1.53425	1	75	80	0
ST-8	1	56.8932	TP	ER+/HER2-	T1	IDC	2	1.5	2.8	100	2	70	2	2.76	1	IDC+DCIS	3	1	AC-TH	1	2	3	8.00548	0	95	80	0
ST-10	1	49.3452	HP	ER+/HER2-	T2	IDC	2	1.5	3	100	0.1	5	0		1	IDC	2	1	AC-T	0	2	3	0.632877	1	85	75	0
ST-11	1	31.7397	HP	ER+/HER2-	T1	IDC	3	2	3	100	0.2	5	2	1.61	1	IDC+DCIS	3	1	AC-T	0	3	2	7.57534	0	90	60	0
ST-12	1	42.4795	HP	ER+/HER2-	T2	IDC	3	1	2.8	100	3	100	0		1	IDC+DCIS	3	1	AC-T	0	2	3	7.66027	0	80	70	0
ST-13	1	62.3315	TP	HER2+	T1	IDC	2	2	3	100	1	50	3		1	IDC		1	AC-TH	1	3	2	8.81096	0	80	80	0
ST-14	1	56.5151	HP	HER2+	T2	IDC	3		3	100	3	100	1		1	IDC	2	1	ACX1	0	2	2	10.4712	0	95	75	0
ST-16		68.1425	HP		T4	IDC	2		3	100	2.8	100	1		1	IDC		1	C-T	0	3	3	9.97534	1	70	70	not tested
ST-21		44.6384	HP		T2	IDC+DCIS	3		0.7	30	0	0	0		1	IDC+DCIS		1	AC-T	0	3	3	7.0274	0	70	50	0
ST-23	1	52.6986	HP	ER+/HER2-	T2	IDC	3		3	100	2.5	90	0		1	IDC+DCIS		x	AC-T	0	3	2	10.726	1	85	65	0
ST-24		50.474	HP		T2	IDC	2		3	100	2.8	100	1		1	IDC+DCIS	2	1	AC-T	0	2	3	5.14247	0	85	60	not tested
ST-28	1	37.7699	TP	HER2+	T2	IDC+DCIS	2	2	2.5	100	1.8	60	3		1	IDC+DCIS		1	AC-TH	1	1	2	8.20822	0	50	70	CHEK2
ST-29		55.0795	HP (+HER2)		T2	ILC	1	1	2.8	100	2.8	100	0		1	ILC+LCIS		0	AC-TH	1	3	2	6.24932	1	80	30	not tested
ST-31	1	63.2932	TP	ER+/HER2-	T3	IDC	2	3	3	100	3	100	2	2.22	1	IDC		1	AC-TH	1	3	2	7.5589	0	85	50	0
ST-32	1	64.0658	HP	ER+/HER2-	T3	ILC	1	2	3	100	0	0	1		1	ILC		1	AC-T	0	2	3	7.19726	0	80	75	0
ST-35	1	65.5123	TP	HER2+	T2	IDC	2	2.5	3	100	1	50	3	8.72	1	IDC+DCIS	1	0	AC-TH+lapatinib	1	3	1	6.72877	0	90	50	0
ST-42	1	66.1836	TN	ER-/HER2-	T2	IDC	3		0	0	0	0	0		0	IDC	3	1	AC-T	0	1	3	0.917808	0	80	70	not tested
ST-43	1	61.8301	HP	ER+/HER2-	T3	IDC	3	1.5	3	100	1.2	60	2	1.71	1	IDC+DCIS	2-3	1	AC-T	0	1	3	6.90411	0	35	70	0
ST-47	1	45.9562	TP	HER2+	T2	IDC	2	2	3	100	1	40	3		1	IDC		1	AC-TH	1	2	3	6.23836	0	60	85	0
ST-48		34.5205	TP		T2	IDC	2	3	2.2	80	2	100	3		1	IDC+DCIS		0	AC-TH	1	3	2	5.32055	0	25	20	0
ST-49	1	45.1836	TP	ER+/HER2-	T2	IDC	2	2.5	3	100	2.8	100	1	pos	0	IDC+DCIS	2	0	AC-THP	1	2	2	5.24658	0	85	65	0
ST-52	1	80.2	HP	ER+/HER2-	T2	ILC	2	2.5	3	100	0.5	20	2	1.56	1	ILC+LCIS		0	AC	0	3	2	2.45479	0	75	55	BRCA2
ST-56	1	51.1178	HP	ER+/HER2-	T2	IDC	2	2	3	100	2.8	100	0		1	IDC+DCIS	2	1	AC-T	0	2	3	3.14795	0	60	50	0
ST-57	1	31	TN	ER-/HER2-	T2	IDC	2	3	0	0	0	0	0		1	IDC	3+2	1	AC-T	0	2	3	1.24384	1	75	75	0
ST-58	1	42.4932	TP	ER+/HER2-	T3	IDC+DCIS	2	2.5	3	100	3	100	2	2.2	0	IDC+DCIS	2-3	0	AC-TH	1	3	3	4.45753	0	80	50	0
ST-60	1	55.6192	TN	ER-/HER2-	T4	IDC	3	3	0.1	2	0	0	0		0	IDC	3	0	AC-TC	0	1	2	0.827397	1	85	75	0
