# Supplementary material for: Chemoresistome mapping in individual breast cancer patients unravels diversity in dynamic transcriptional adaptation
Source: Mol Oncol. 2025 Apr 28;19(12):3665–84. doi: 10.1002/1878-0261.70030 (PMC12688168; doi:10.1002/1878-0261.70030)
Supplement: Supplementary file 3 — Table S2. Genes with homogenous dynamics. [file MOL2-19-3665-s004.xlsx]

## Sheet: Sheet1
Gene_name	Pattern 2	Pattern 4	Ontology (Genecards)
FOS	23		These genes encode leucine zipper proteins that can dimerize with proteins of the JUN family, thereby forming the transcription factor complex AP-1. As such, the FOS proteins have been implicated as regulators of cell proliferation, differentiation, and transformation. In some cases, expression of the FOS gene has also been associated with apoptotic cell death
EGR1	23		EGR family of C2H2-type zinc-finger proteins. It is a nuclear protein and functions as a transcriptional regulator. The products of target genes it activates are required for differentitation and mitogenesis.
DUSP1	23		phosphatase with dual specificity for tyrosine and threonine. The encoded protein can dephosphorylate MAP kinase MAPK1/ERK2, which results in its involvement in several cellular processes. This protein appears to play an important role in the human cellular response to environmental stress as well as in the negative regulation of cellular proliferation. Finally, the encoded protein can make some …
CYR61	22		growth factor-inducible and promotes the adhesion of endothelial cells. The encoded protein interacts with several integrins and with heparan sulfate proteoglycan. This protein also plays a role in cell proliferation, differentiation, angiogenesis, apoptosis, and extracellular matrix formation
FOSB	21		These genes encode leucine zipper proteins that can dimerize with proteins of the JUN family, thereby forming the transcription factor complex AP-1. As such, the FOS proteins have been implicated as regulators of cell proliferation, differentiation, and transformation. In some cases, expression of the FOS gene has also been associated with apoptotic cell death
KLF6	21		Kruppel-like family of transcription factors. The zinc finger protein is a transcriptional activator, and functions as a tumor suppressor. Multiple transcript variants encoding different isoforms have been found for this gene, some of which are implicated in carcinogenesis
ZFP36	21		Zinc-finger RNA-binding protein that destabilizes several cytoplasmic AU-rich element (ARE)-containing mRNA transcripts by promoting their poly(A) tail removal or deadenylation, and hence provide a mechanism for attenuating protein synthesis
JUN	20		Jun Proto-Oncogene, AP-1 Transcription Factor Subunit
SLC2A3	20		Facilitative glucose transporter that can also mediate the uptake of various other monosaccharides across the cell membrane
DST		20	This gene encodes a member of the plakin protein family of adhesion junction plaque proteins. ome isoforms are expressed in epithelial tissue, anchoring keratin-containing intermediate filaments to hemidesmosomes.
ACTG2		19	Actins are highly conserved proteins that are involved in various types of cell motility and in the maintenance of the cytoskeleton.
