# Supplementary material for: Chemoresistome mapping in individual breast cancer patients unravels diversity in dynamic transcriptional adaptation
Source: Mol Oncol. 2025 Apr 28;19(12):3665–84. doi: 10.1002/1878-0261.70030 (PMC12688168; doi:10.1002/1878-0261.70030)
Supplement: Supplementary file 4 — Table S3. FOS co‐expression. [file MOL2-19-3665-s005.xlsx]

## Sheet: METABRIC
Correlated Gene	Cytoband	Spearman's Correlation	p-Value	q-Value
JUNB	19p13.13	0.766478	0	0
ZFP36	19q13.2	0.811448	0	0
EGR1	5q31.2	0.873218	0	0
FOSB	19q13.32	0.852671	0	0
DUSP1	5q35.1	0.898971	0	0
EGR2	10q21.3	0.669607	5.50189e-248	1.65433e-244
JUN	1p32.1	0.665352	9.43216e-244	2.43094e-240
CCN1	1p22.3	0.660844	2.4259e-239	5.47071e-236
GEM	8q22.1	0.618064	5.00109e-201	1.0025e-197
PTGS2	1q31.1	0.597009	2.93179e-184	5.28924e-181
SPRY1	4q28.1	0.589889	7.2469e-179	1.18856e-175
IL6	7p15.3	0.575976	1.04597e-168	1.57253e-165
HBB	11p15.4	0.567554	8.62281e-163	1.19665e-159
C11ORF96	11p11.2	0.560801	3.60926e-158	4.65104e-155
GNG11	7q21.3	0.558638	1.03571e-156	1.24569e-153
SGK1	6q23.2	0.554351	7.46809e-154	8.42074e-151
RGS1	1q31.2	0.549528	1.09592e-150	1.16303e-147
RGS2	1q31.2	0.547988	1.09539e-149	1.09789e-146
ATF3	1q32.3	0.540526	6.48723e-145	6.1598e-142
PLAC9	10q22.3	0.538476	1.26586e-143	1.14187e-140
CH25H	10q23.31	0.538031	2.40859e-143	2.06921e-140
KLF4	9q31.2	0.537317	6.73062e-143	5.51941e-140
DCN	12q21.33	0.533925	8.61746e-141	6.75946e-138
SPARCL1	4q22.1	0.533278	2.15946e-140	1.62328e-137
CAV1	7q31.2	0.530647	8.90171e-139	6.42383e-136
OGN	9q22.31	0.529388	5.21045e-138	3.61545e-135
HBEGF	5q31.3	0.52718	1.13484e-136	7.58285e-134
RASD1	17p11.2	0.524882	2.73737e-135	1.76375e-132
PLPP1	5q11.2	0.519847	2.69009e-132	1.67351e-129
LHFPL6	13q13.3-q14.11	0.519578	3.8739e-132	2.32963e-129
BTG2	1q32.1	0.519191	6.53802e-132	3.80492e-129
FCER1A	1q23.2	0.516333	3.07805e-130	1.73535e-127
CAVIN2	2q32.3	0.513708	1.02393e-128	5.59777e-126
CXCL12	10q11.21	0.513612	1.16261e-128	6.16901e-126
NR4A1	12q13.13	0.512651	4.16354e-128	2.14612e-125

## Sheet: TCGA
Correlated Gene	Cytoband	Spearman's Correlation	p-Value	q-Value
DUSP1	5q35.1	0.869861	2.9445e-296	5.8943e-292
FOSB	19q13.32	0.867784	3.41661e-293	3.41968e-289
EGR1	5q31.2	0.863604	3.50396e-287	2.33808e-283
ZFP36	19q13.2	0.834244	6.47548e-250	3.24066e-246
JUNB	19p13.13	0.71796	6.6782e-153	2.67368e-149
CSRNP1	3p22.2	0.693678	1.14518e-138	3.8207e-135
JUN	1p32.1	0.679842	3.56002e-131	1.01806e-127
CCN1	1p22.3	0.661645	6.26785e-122	1.56837e-118
EGR2	10q21.3	0.660038	3.82528e-121	8.50827e-118
NR4A1	12q13.13	0.652823	1.12165e-117	2.24532e-114
GEM	8q22.1	0.614971	6.07666e-101	1.10584e-97
LRRC70	5q12.1	0.613679	2.06562e-100	3.4458e-97
KLF2	19p13.11	0.611427	1.71926e-99	2.64739e-96
CAVIN2	2q32.3	0.590446	2.90806e-91	4.15811e-88
IER2	19p13.13	0.583745	9.25794e-89	1.2355e-85
C11ORF96	11p11.2	0.579639	2.96089e-87	3.70445e-84
CH25H	10q23.31	0.57642	4.33005e-86	5.09877e-83
SPRY1	4q28.1	0.571134	3.32492e-84	3.69768e-81
IL6	7p15.3	0.568533	2.73424e-83	2.88074e-80
SOCS3	17q25.3	0.568307	3.27948e-83	3.28244e-80
EGR3	8p21.3	0.567213	7.91133e-83	7.54138e-80
HBEGF	5q31.3	0.554333	1.95881e-78	1.78233e-75
ATF3	1q32.3	0.547415	3.74703e-76	3.26122e-73
EBF3	10q26.3	0.546444	7.75662e-76	6.46967e-73
PTGS2	1q31.1	0.545511	1.5577e-75	1.24728e-72
TNXB	6p21.33-p21.32	0.543662	6.15819e-75	4.74133e-72
CCL14	17q12	0.537858	4.36222e-73	3.23418e-70
PLAC9	10q22.3	0.533767	8.36118e-72	5.97764e-69
ADCY4	14q12	0.530672	7.60438e-71	5.24912e-68
BTG2	1q32.1	0.529918	1.29678e-70	8.65296e-68
ACKR1	1q23.2	0.528382	3.83638e-70	2.47731e-67
BABAM2-AS1	2p23.2	0.526585	1.35407e-69	8.47057e-67
CXCL2	4q13.3	0.52352	1.14479e-68	6.94437e-66
MFAP4	17p11.2	0.519662	1.6297e-67	9.51265e-65
FXYD1	19q13.12	0.519632	1.66322e-67	9.51265e-65
SOX17	8q11.23	0.518384	3.8987e-67	2.1679e-64
LRRN4CL	11q12.3	0.517311	8.08131e-67	4.37221e-64
PPP1R15A	19q13.2	0.517003	9.96384e-67	5.24885e-64
ABCA8	17q24.2	0.516652	1.2633e-66	6.4843e-64
S1PR1	1p21.2	0.514994	3.87108e-66	1.93728e-63
ARHGEF15	17p13.1	0.5146	5.04627e-66	2.46381e-63
LHFPL6	13q13.3-q14.11	0.513305	1.20342e-65	5.73573e-63
DIPK2B	Xp11.3	0.512714	1.78646e-65	8.31659e-63
RASD1	17p11.2	0.512673	1.83651e-65	8.35527e-63
SERPINE1	7q22.1	0.511159	5.0382e-65	2.24121e-62
MYCT1	6q25.2	0.510497	7.8181e-65	3.40223e-62
PDE2A	11q13.4	0.510173	9.69135e-65	4.12769e-62
MEOX2	7p21.2	0.510046	1.0541e-64	4.39602e-62
