# Supplementary material for: Chemoresistome mapping in individual breast cancer patients unravels diversity in dynamic transcriptional adaptation
Source: Mol Oncol. 2025 Apr 28;19(12):3665–84. doi: 10.1002/1878-0261.70030 (PMC12688168; doi:10.1002/1878-0261.70030)
Supplement: Supplementary file 5 — Table S4. Main pattern genes. [file MOL2-19-3665-s001.xlsx]

## Sheet: Sheet1
main pattern P3 (>50% of patients)	main pattern P4 (>50% of patients)	main pattern P3+P7 (>50% of patients)	main pattern P4+P8 (>50% of patients)
CELSR3	KLHL13	TMEM132A	FLT4
POLQ	HSPB6	VCAN	HAS3
CYFIP2	CX3CL1	WISP1	PNPLA7
COL11A1	PROM1	SQLE	FAM189A2
TPX2	LAMC2	AGR2	ABCA5
MMP11	MYLK	FN1	RIC3
SIX4	COL17A1	NLN	TPT1-AS1
SALL4	MCAM	HOXC13	PEAR1
PTK6	PPP1R12B	MATN3
HPN	TNS1	POSTN
UNC5B	FAT2	COX6C
BCL9	DPYSL2	GPR160
ZWINT	GABRP
COL10A1	FMO2
IFI6	SORBS1
GINS2	ABLIM1
RAB25	CHRDL1
NUSAP1	SRPX
ADAMTS14	GABRE
DNA2	KLF5
CBX4	CORO2B
PLK4	SFRP1
TONSL	NCALD
ZG16B	CAV1
CAPN13	HLF
SLC22A15	SH3D19
PRRT3	CRYAB
MST1R	SASH1
TK1	LIFR
CXCL10	SPTBN1
BUB1	PPL
NAT1	C2orf40
METTL18	KLHL29
CPNE7	GPAM
B4GALNT4	PTGFR
EPHA10	ITIH5
DNAH14	PTGIS
FANCA	HIF3A
BLM	MOCS1
IRF9	SCGB1D2
SLC12A8	RHOJ
RP11-196G18.22	HOXD9
	MATN2
	MYH11
	LYVE1
	DSC3
	CD36
	PPP1R1A
	TRIM29
	NOVA1
	NTRK3
	STAC2
	EPHA2
	IL17RD
	DAAM2
	DENND2A
	CXorf36
	GPC3
	TCF7L2
	SYT8
	CRIM1
	CCL28
	DST
	TCF7L1
	PID1
	LGI4
	AK5
	ABCA10
	PGM5
	LONRF1
	PDLIM3
	SORBS2
	PDE1C
	GRAMD3
	CACHD1
	CSRP1
	S100B
	COX7A1
	DHRS3
	PIGR
	ACTG2
	LMOD1
	EGFLAM
	MAMDC2
	VEGFD
	NDRG2
	BTNL9
	GPD1
	PPP1R14A
	PLIN4
	KLK5
	ANGPTL4
	SCARA5
	TNXB
	ATOH8
	NPR1
	IFFO2
	HSPB2
	FABP4
	KRT15
	PRNP
	CALB2
	SYNPO2
	MUCL1
	HPSE2
	MMRN2
	STOX2
	SAA1
	DENND2C
	ADGRD2
	OXTR
	SYNM
	CLDN5
	SLIT3
	PROS1
	METTL7A
	KRT5
	PDE2A
	KRT16
	KRT14
	MT1X
	ADH1B
	ARID5A
	LAMB3
	PDGFA
	CFD
	DMD
	LINC02095
	RP11-61I13.3
	AQP1
	CARMN
	FZD10-AS1
	SHANK3
	RP11-161M6.2
	RP11-467J12.4
	AF001548.3
