# Supplementary material for: Chemoresistome mapping in individual breast cancer patients unravels diversity in dynamic transcriptional adaptation
Source: Mol Oncol. 2025 Apr 28;19(12):3665–84. doi: 10.1002/1878-0261.70030 (PMC12688168; doi:10.1002/1878-0261.70030)
Supplement: Supplementary file 6 — Table S5. Genes associated with response Wilcoxon test. [file MOL2-19-3665-s003.xlsx]

## Sheet: all patients
cluster	Gene	Gene name	pvalue
1_3_7	ENSG00000011426	ANLN	0.00123983
1_3_7	ENSG00000156802	ATAD2	0.00246622
1_3_7	ENSG00000186638	KIF24	0.003825
1_3_7	ENSG00000136485	DCAF7	0.00422929
1_3_7	ENSG00000076382	SPAG5	0.00480786
1_3_7	ENSG00000117632	STMN1	0.0065017
1_3_7	ENSG00000186185	KIF18B	0.00712744
1_3_7	ENSG00000198901	PRC1	0.00775272
1_3_7	ENSG00000011258	MBTD1	0.00799509
1_3_7	ENSG00000198331	HYLS1	0.00873182
1_3_7	ENSG00000164032	H2AFZ	0.00901205
1_3_7	ENSG00000180921	FAM83H	0.00969215
1_3_7	ENSG00000094804	CDC6	0.0101721
1_3_7	ENSG00000024526	DEPDC1	0.013823
1_3_7	ENSG00000131747	TOP2A	0.0138909
1_3_7	ENSG00000126003	PLAGL2	0.0143902
1_3_7	ENSG00000143398	PIP5K1A	0.0149331
1_3_7	ENSG00000087586	AURKA	0.0149537
1_3_7	ENSG00000177192	PUS1	0.0150873
1_3_7	ENSG00000109685	NSD2	0.015685
1_3_7	ENSG00000168496	FEN1	0.0158289
1_3_7	ENSG00000173457	PPP1R14B	0.016278
1_3_7	ENSG00000215424	MCM3AP-AS1	0.0163692
1_3_7	ENSG00000077152	UBE2T	0.0164151
1_3_7	ENSG00000126804	ZBTB1	0.0166753
1_3_7	ENSG00000143630	HCN3	0.0170389
1_3_7	ENSG00000112715	VEGFA	0.0175833
1_3_7	ENSG00000162782	TDRD5	0.0184221
1_3_7	ENSG00000088325	TPX2	0.0193953
1_3_7	ENSG00000187741	FANCA	0.0193953
1_3_7	ENSG00000138035	PNPT1	0.0199645
1_3_7	ENSG00000101003	GINS1	0.0200786
1_3_7	ENSG00000007968	E2F2	0.0200885
1_3_7	ENSG00000178966	RMI1	0.0203192
1_3_7	ENSG00000184445	KNTC1	0.0207759
1_3_7	ENSG00000004478	FKBP4	0.0211494
1_3_7	ENSG00000141568	FOXK2	0.0222431
1_3_7	ENSG00000186193	SAPCD2	0.0225562
1_3_7	ENSG00000279696	RP11-178H8.7	0.0229483
1_3_7	ENSG00000121152	NCAPH	0.023151
1_3_7	ENSG00000065328	MCM10	0.0245054
1_3_7	ENSG00000068097	HEATR6	0.0245529
1_3_7	ENSG00000225697	SLC26A6	0.0246087
1_3_7	ENSG00000130695	CEP85	0.0249128
1_3_7	ENSG00000109805	NCAPG	0.0253473
1_3_7	ENSG00000117724	CENPF	0.0257964
1_3_7	ENSG00000160949	TONSL	0.0264802
1_3_7	ENSG00000146918	NCAPG2	0.0272749
1_3_7	ENSG00000101057	MYBL2	0.0275738
1_3_7	ENSG00000196422	PPP1R26	0.028254
1_3_7	ENSG00000137804	NUSAP1	0.0284378
1_3_7	ENSG00000073111	MCM2	0.0290238
1_3_7	ENSG00000178999	AURKB	0.0290326
1_3_7	ENSG00000035499	DEPDC1B	0.0301535
1_3_7	ENSG00000125826	RBCK1	0.0301535
1_3_7	ENSG00000170312	CDK1	0.0325622
1_3_7	ENSG00000168078	PBK	0.0339273
1_3_7	ENSG00000183161	FANCF	0.0340605
1_3_7	ENSG00000104738	MCM4	0.0354225
1_3_7	ENSG00000169598	DFFB	0.0370705
1_3_7	ENSG00000075461	CACNG4	0.0378138
1_3_7	ENSG00000130589	HELZ2	0.0379177
1_3_7	ENSG00000235823	OLMALINC	0.0392503
1_3_7	ENSG00000197935	ZNF311	0.0412165
1_3_7	ENSG00000167747	C19orf48	0.0426522
1_3_7	ENSG00000158158	CNNM4	0.0431144
1_3_7	ENSG00000101447	FAM83D	0.0435461
1_3_7	ENSG00000188997	KCTD21	0.0435461
1_3_7	ENSG00000168672	FAM84B	0.0466351
1_3_7	ENSG00000132182	NUP210	0.0481407
1_3_7	ENSG00000153485	TMEM251	0.0486323
1_3_7	ENSG00000156711	MAPK13	0.0491408
2_4_8	ENSG00000269113	TRABD2B	0.000642636
2_4_8	ENSG00000117643	MAN1C1	0.00187792
2_4_8	ENSG00000159403	C1R	0.00208061
2_4_8	ENSG00000177374	HIC1	0.00217663
2_4_8	ENSG00000116774	OLFML3	0.00222222
2_4_8	ENSG00000168497	SDPR	0.00237092
2_4_8	ENSG00000128274	A4GALT	0.00282457
2_4_8	ENSG00000122591	FAM126A	0.0029041
2_4_8	ENSG00000100448	CTSG	0.00296228
2_4_8	ENSG00000149451	ADAM33	0.003141
2_4_8	ENSG00000154262	ABCA6	0.00350033
2_4_8	ENSG00000142279	WTIP	0.00433126
2_4_8	ENSG00000109686	SH3D19	0.00433956
2_4_8	ENSG00000204291	COL15A1	0.00457775
2_4_8	ENSG00000017427	IGF1	0.00460321
2_4_8	ENSG00000165269	AQP7	0.00481412
2_4_8	ENSG00000142173	COL6A2	0.00484472
2_4_8	ENSG00000197329	PELI1	0.00567281
2_4_8	ENSG00000158966	CACHD1	0.00620233
2_4_8	ENSG00000165795	NDRG2	0.00620233
2_4_8	ENSG00000175445	LPL	0.00638763
2_4_8	ENSG00000196628	TCF4	0.00665673
2_4_8	ENSG00000136732	GYPC	0.00687582
2_4_8	ENSG00000185950	IRS2	0.00687582
2_4_8	ENSG00000187824	TMEM220	0.0069159
2_4_8	ENSG00000105270	CLIP3	0.00698761
2_4_8	ENSG00000020577	SAMD4A	0.00713512
2_4_8	ENSG00000163638	ADAMTS9	0.00729446
2_4_8	ENSG00000142156	COL6A1	0.00768761
2_4_8	ENSG00000204136	GGTA1P	0.00785031
2_4_8	ENSG00000077942	FBLN1	0.00814835
2_4_8	ENSG00000164946	FREM1	0.00814835
2_4_8	ENSG00000125730	C3	0.00816973
2_4_8	ENSG00000167191	GPRC5B	0.00818301
2_4_8	ENSG00000105373	GLTSCR2	0.00857305
2_4_8	ENSG00000091136	LAMB1	0.00864885
2_4_8	ENSG00000121297	TSHZ3	0.00888247
2_4_8	ENSG00000092096	SLC22A17	0.00960181
2_4_8	ENSG00000136546	SCN7A	0.00977596
2_4_8	ENSG00000047648	ARHGAP6	0.00994561
2_4_8	ENSG00000184254	ALDH1A3	0.00994561
2_4_8	ENSG00000172817	CYP7B1	0.0101681
2_4_8	ENSG00000079102	RUNX1T1	0.0101782
2_4_8	ENSG00000157404	KIT	0.0107075
2_4_8	ENSG00000064300	NGFR	0.0108431
2_4_8	ENSG00000149090	PAMR1	0.0108431
2_4_8	ENSG00000154263	ABCA10	0.0108431
2_4_8	ENSG00000152580	IGSF10	0.0113503
2_4_8	ENSG00000123384	LRP1	0.0115935
2_4_8	ENSG00000153551	CMTM7	0.0124083
2_4_8	ENSG00000105976	MET	0.0124499
2_4_8	ENSG00000128591	FLNC	0.0125217
2_4_8	ENSG00000233429	HOTAIRM1	0.0131707
2_4_8	ENSG00000159840	ZYX	0.0135165
2_4_8	ENSG00000189129	PLAC9	0.0137301
2_4_8	ENSG00000203685	STUM	0.013823
2_4_8	ENSG00000168309	FAM107A	0.0138909
2_4_8	ENSG00000167994	RAB3IL1	0.0140165
2_4_8	ENSG00000089225	TBX5	0.0144033
2_4_8	ENSG00000046653	GPM6B	0.0144496
2_4_8	ENSG00000276600	RAB7B	0.0147892
2_4_8	ENSG00000128573	FOXP2	0.014822
2_4_8	ENSG00000148498	PARD3	0.0151725
2_4_8	ENSG00000112837	TBX18	0.0153145
2_4_8	ENSG00000111058	ACSS3	0.0153481
2_4_8	ENSG00000184785	SMIM10	0.0153481
2_4_8	ENSG00000115963	RND3	0.0155982
2_4_8	ENSG00000154258	ABCA9	0.0157796
2_4_8	ENSG00000007933	FMO3	0.0158289
2_4_8	ENSG00000225670	CADM3-AS1	0.0160332
2_4_8	ENSG00000189058	APOD	0.0161038
2_4_8	ENSG00000084207	GSTP1	0.0163097
2_4_8	ENSG00000237125	HAND2-AS1	0.0164908
2_4_8	ENSG00000007237	GAS7	0.0170389
2_4_8	ENSG00000187479	C11orf96	0.0171638
2_4_8	ENSG00000154065	ANKRD29	0.0175322
2_4_8	ENSG00000115295	CLIP4	0.0178651
2_4_8	ENSG00000257704	INAFM1	0.018313
2_4_8	ENSG00000184271	POU6F1	0.0188058
2_4_8	ENSG00000099998	GGT5	0.0188124
2_4_8	ENSG00000163565	IFI16	0.0188124
2_4_8	ENSG00000132561	MATN2	0.0189181
2_4_8	ENSG00000137177	KIF13A	0.0189648
2_4_8	ENSG00000010810	FYN	0.0190391
2_4_8	ENSG00000084676	NCOA1	0.0199986
2_4_8	ENSG00000183578	TNFAIP8L3	0.0199986
2_4_8	ENSG00000166979	EVA1C	0.0200052
2_4_8	ENSG00000101096	NFATC2	0.0203962
2_4_8	ENSG00000148700	ADD3	0.0206211
2_4_8	ENSG00000182175	RGMA	0.020633
2_4_8	ENSG00000227051	C14orf132	0.0213111
2_4_8	ENSG00000165801	ARHGEF40	0.0220721
2_4_8	ENSG00000078596	ITM2A	0.0221822
2_4_8	ENSG00000127951	FGL2	0.0222837
2_4_8	ENSG00000112658	SRF	0.022335
2_4_8	ENSG00000169554	ZEB2	0.0231519
2_4_8	ENSG00000130052	STARD8	0.0231843
2_4_8	ENSG00000168306	ACOX2	0.0232012
2_4_8	ENSG00000140682	TGFB1I1	0.0235836
2_4_8	ENSG00000092758	COL9A3	0.0239578
2_4_8	ENSG00000275832	ARHGAP23	0.0239757
2_4_8	ENSG00000071051	NCK2	0.0245529
2_4_8	ENSG00000120162	MOB3B	0.0246355
2_4_8	ENSG00000144655	CSRNP1	0.0249325
2_4_8	ENSG00000255248	MIR100HG	0.0250846
2_4_8	ENSG00000141338	ABCA8	0.0257964
2_4_8	ENSG00000112562	SMOC2	0.0259045
2_4_8	ENSG00000121440	PDZRN3	0.025914
2_4_8	ENSG00000130224	LRCH2	0.0260261
2_4_8	ENSG00000103196	CRISPLD2	0.0264384
2_4_8	ENSG00000166974	MAPRE2	0.0266785
2_4_8	ENSG00000189320	FAM180A	0.0268885
2_4_8	ENSG00000130522	JUND	0.027149
2_4_8	ENSG00000073712	FERMT2	0.0272114
2_4_8	ENSG00000026103	FAS	0.0273722
2_4_8	ENSG00000084636	COL16A1	0.0273989
2_4_8	ENSG00000196440	ARMCX4	0.0274271
2_4_8	ENSG00000177469	PTRF	0.0279532
2_4_8	ENSG00000168079	SCARA5	0.0284989
2_4_8	ENSG00000106333	PCOLCE	0.0287652
2_4_8	ENSG00000115252	PDE1A	0.0288875
2_4_8	ENSG00000129422	MTUS1	0.0288875
2_4_8	ENSG00000139597	N4BP2L1	0.0288875
2_4_8	ENSG00000110002	VWA5A	0.0289252
2_4_8	ENSG00000153250	RBMS1	0.0292451
2_4_8	ENSG00000263961	C1orf186	0.0292451
2_4_8	ENSG00000189184	PCDH18	0.0299628
2_4_8	ENSG00000131831	RAI2	0.0302541
2_4_8	ENSG00000111962	UST	0.0303452
2_4_8	ENSG00000142733	MAP3K6	0.0303828
2_4_8	ENSG00000105894	PTN	0.030614
2_4_8	ENSG00000176438	SYNE3	0.0319761
2_4_8	ENSG00000234899	SOX9-AS1	0.0326634
2_4_8	ENSG00000170323	FABP4	0.0332004
2_4_8	ENSG00000152527	PLEKHH2	0.0335998
2_4_8	ENSG00000046889	PREX2	0.0336526
2_4_8	ENSG00000154175	ABI3BP	0.0345235
2_4_8	ENSG00000143995	MEIS1	0.0346617
2_4_8	ENSG00000107317	PTGDS	0.0348835
2_4_8	ENSG00000137033	IL33	0.0348835
2_4_8	ENSG00000115705	TPO	0.0352432
2_4_8	ENSG00000005243	COPZ2	0.0352833
2_4_8	ENSG00000198932	GPRASP1	0.0355316
2_4_8	ENSG00000184371	CSF1	0.0357673
2_4_8	ENSG00000006210	CX3CL1	0.036827
2_4_8	ENSG00000065534	MYLK	0.036827
2_4_8	ENSG00000187193	MT1X	0.036827
2_4_8	ENSG00000100154	TTC28	0.0369854
2_4_8	ENSG00000000971	CFH	0.0370382
2_4_8	ENSG00000131471	AOC3	0.0374067
2_4_8	ENSG00000113721	PDGFRB	0.0374404
2_4_8	ENSG00000137726	FXYD6	0.0375593
2_4_8	ENSG00000135472	FAIM2	0.0388671
2_4_8	ENSG00000060138	YBX3	0.0392828
2_4_8	ENSG00000185070	FLRT2	0.0396826
2_4_8	ENSG00000116141	MARK1	0.0397743
2_4_8	ENSG00000141655	TNFRSF11A	0.0404657
2_4_8	ENSG00000120820	GLT8D2	0.0406269
2_4_8	ENSG00000136158	SPRY2	0.0407985
2_4_8	ENSG00000138386	NAB1	0.0408272
2_4_8	ENSG00000090097	PCBP4	0.0413402
2_4_8	ENSG00000139112	GABARAPL1	0.042172
2_4_8	ENSG00000177283	FZD8	0.0424476
2_4_8	ENSG00000129009	ISLR	0.0424588
2_4_8	ENSG00000147862	NFIB	0.0432421
2_4_8	ENSG00000130558	OLFM1	0.0435068
2_4_8	ENSG00000211895	IGHA1	0.0435363
2_4_8	ENSG00000162878	PKDCC	0.0435461
2_4_8	ENSG00000172638	EFEMP2	0.0441713
2_4_8	ENSG00000129757	CDKN1C	0.0450739
2_4_8	ENSG00000166839	ANKDD1A	0.0459141
2_4_8	ENSG00000163520	FBLN2	0.0459229
2_4_8	ENSG00000154783	FGD5	0.0460008
2_4_8	ENSG00000162576	MXRA8	0.0469302
2_4_8	ENSG00000123095	BHLHE41	0.0469888
2_4_8	ENSG00000170955	PRKCDBP	0.0477612
2_4_8	ENSG00000092009	CMA1	0.0477987
2_4_8	ENSG00000121068	TBX2	0.0477987
2_4_8	ENSG00000196549	MME	0.0481407
2_4_8	ENSG00000121104	FAM117A	0.0494607
2_4_8	ENSG00000069702	TGFBR3	0.0498162
2_4_8	ENSG00000144407	PTH2R	0.0499515

## Sheet: HR+ patients
cluster	Gene	Gene_name	pvalue
1_3_7	ENSG00000011426	ANLN	0.00403674
1_3_7	ENSG00000136485	DCAF7	0.00422929
1_3_7	ENSG00000272645	GTF2IP20	0.0140591
1_3_7	ENSG00000011258	MBTD1	0.014138
1_3_7	ENSG00000156802	ATAD2	0.0151669
1_3_7	ENSG00000076382	SPAG5	0.0152258
1_3_7	ENSG00000215424	MCM3AP-AS1	0.0153481
1_3_7	ENSG00000168672	FAM84B	0.0184221
1_3_7	ENSG00000186638	KIF24	0.0188943
1_3_7	ENSG00000215158	RP11-1023L17.1	0.0211637
1_3_7	ENSG00000141568	FOXK2	0.0222431
1_3_7	ENSG00000186185	KIF18B	0.0231364
1_3_7	ENSG00000198331	HYLS1	0.0232012
1_3_7	ENSG00000213199	ASIC3	0.0315672
1_3_7	ENSG00000162782	TDRD5	0.0318231
1_3_7	ENSG00000068097	HEATR6	0.0327422
1_3_7	ENSG00000138035	PNPT1	0.0338949
1_3_7	ENSG00000183161	FANCF	0.0340605
1_3_7	ENSG00000126804	ZBTB1	0.0350588
1_3_7	ENSG00000168743	NPNT	0.0353493
1_3_7	ENSG00000109685	NSD2	0.035561
1_3_7	ENSG00000004478	FKBP4	0.0357267
1_3_7	ENSG00000180921	FAM83H	0.0362267
1_3_7	ENSG00000279382	RP11-449J21.3	0.0370705
1_3_7	ENSG00000198901	PRC1	0.0377031
1_3_7	ENSG00000135119	RNFT2	0.0402611
1_3_7	ENSG00000188997	KCTD21	0.0435461
1_3_7	ENSG00000077152	UBE2T	0.0494607
1_3_7	ENSG00000183723	CMTM4	0.0499515
2_4_8	ENSG00000105373	GLTSCR2	0.00226585
2_4_8	ENSG00000269113	TRABD2B	0.00293581
2_4_8	ENSG00000120162	MOB3B	0.00340777
2_4_8	ENSG00000122591	FAM126A	0.00364196
2_4_8	ENSG00000142733	MAP3K6	0.00415765
2_4_8	ENSG00000128573	FOXP2	0.00423089
2_4_8	ENSG00000128274	A4GALT	0.0066175
2_4_8	ENSG00000100065	CARD10	0.00671665
2_4_8	ENSG00000117643	MAN1C1	0.00671665
2_4_8	ENSG00000115295	CLIP4	0.00777757
2_4_8	ENSG00000177374	HIC1	0.00820296
2_4_8	ENSG00000170323	FABP4	0.0084721
2_4_8	ENSG00000116774	OLFML3	0.00862462
2_4_8	ENSG00000112837	TBX18	0.00900108
2_4_8	ENSG00000175445	LPL	0.00944505
2_4_8	ENSG00000185950	IRS2	0.00944505
2_4_8	ENSG00000111962	UST	0.00950421
2_4_8	ENSG00000020577	SAMD4A	0.00988523
2_4_8	ENSG00000159403	C1R	0.0100737
2_4_8	ENSG00000197329	PELI1	0.0110369
2_4_8	ENSG00000100448	CTSG	0.0113503
2_4_8	ENSG00000109686	SH3D19	0.0116841
2_4_8	ENSG00000154262	ABCA6	0.0116888
2_4_8	ENSG00000168497	SDPR	0.0117631
2_4_8	ENSG00000158966	CACHD1	0.0117915
2_4_8	ENSG00000165269	AQP7	0.0117915
2_4_8	ENSG00000165795	NDRG2	0.0117915
2_4_8	ENSG00000153551	CMTM7	0.0124083
2_4_8	ENSG00000105976	MET	0.0124499
2_4_8	ENSG00000017427	IGF1	0.0125759
2_4_8	ENSG00000106829	TLE4	0.0140067
2_4_8	ENSG00000148498	PARD3	0.0151725
2_4_8	ENSG00000184254	ALDH1A3	0.0157402
2_4_8	ENSG00000084207	GSTP1	0.0163097
2_4_8	ENSG00000105894	PTN	0.0163097
2_4_8	ENSG00000187824	TMEM220	0.0167948
2_4_8	ENSG00000149451	ADAM33	0.0172676
2_4_8	ENSG00000172817	CYP7B1	0.0178347
2_4_8	ENSG00000142279	WTIP	0.0192552
2_4_8	ENSG00000142173	COL6A2	0.0194151
2_4_8	ENSG00000204136	GGTA1P	0.0198719
2_4_8	ENSG00000166979	EVA1C	0.0200052
2_4_8	ENSG00000099250	NRP1	0.0224789
2_4_8	ENSG00000136732	GYPC	0.0228321
2_4_8	ENSG00000168309	FAM107A	0.0231364
2_4_8	ENSG00000007933	FMO3	0.0232012
2_4_8	ENSG00000071051	NCK2	0.0245529
2_4_8	ENSG00000167191	GPRC5B	0.0250846
2_4_8	ENSG00000196549	MME	0.0258194
2_4_8	ENSG00000147408	CSGALNACT1	0.0263038
2_4_8	ENSG00000110002	VWA5A	0.0266775
2_4_8	ENSG00000135218	CD36	0.0274504
2_4_8	ENSG00000203685	STUM	0.0275928
2_4_8	ENSG00000092096	SLC22A17	0.028108
2_4_8	ENSG00000276600	RAB7B	0.0281341
2_4_8	ENSG00000122026	RPL21	0.0281858
2_4_8	ENSG00000173432	SAA1	0.0288345
2_4_8	ENSG00000151623	NR3C2	0.0292451
2_4_8	ENSG00000157368	IL34	0.0302955
2_4_8	ENSG00000105971	CAV2	0.0303441
2_4_8	ENSG00000121297	TSHZ3	0.0309117
2_4_8	ENSG00000163638	ADAMTS9	0.0309478
2_4_8	ENSG00000064300	NGFR	0.0317711
2_4_8	ENSG00000149090	PAMR1	0.0317711
2_4_8	ENSG00000154263	ABCA10	0.0317711
2_4_8	ENSG00000233429	HOTAIRM1	0.0319761
2_4_8	ENSG00000234899	SOX9-AS1	0.0326634
2_4_8	ENSG00000145675	PIK3R1	0.0332087
2_4_8	ENSG00000091136	LAMB1	0.033648
2_4_8	ENSG00000154783	FGD5	0.0352539
2_4_8	ENSG00000159840	ZYX	0.0356844
2_4_8	ENSG00000137177	KIF13A	0.0356983
2_4_8	ENSG00000008311	AASS	0.0359325
2_4_8	ENSG00000152580	IGSF10	0.0359325
2_4_8	ENSG00000046653	GPM6B	0.0364357
2_4_8	ENSG00000154065	ANKRD29	0.0364357
2_4_8	ENSG00000047648	ARHGAP6	0.0366751
2_4_8	ENSG00000115963	RND3	0.0375593
2_4_8	ENSG00000008853	RHOBTB2	0.0388671
2_4_8	ENSG00000092758	COL9A3	0.0396966
2_4_8	ENSG00000084676	NCOA1	0.0399796
2_4_8	ENSG00000111058	ACSS3	0.0399796
2_4_8	ENSG00000157404	KIT	0.0400927
2_4_8	ENSG00000141655	TNFRSF11A	0.0404657
2_4_8	ENSG00000138386	NAB1	0.0408272
2_4_8	ENSG00000128591	FLNC	0.0412268
2_4_8	ENSG00000184785	SMIM10	0.0431144
2_4_8	ENSG00000076053	RBM7	0.0432554
2_4_8	ENSG00000189129	PLAC9	0.0435363
2_4_8	ENSG00000112658	SRF	0.0456478
2_4_8	ENSG00000142156	COL6A1	0.0461885
2_4_8	ENSG00000060138	YBX3	0.0465232
2_4_8	ENSG00000275832	ARHGAP23	0.0487648
