# Supplementary material for: Chemoresistome mapping in individual breast cancer patients unravels diversity in dynamic transcriptional adaptation
Source: Mol Oncol. 2025 Apr 28;19(12):3665–84. doi: 10.1002/1878-0261.70030 (PMC12688168; doi:10.1002/1878-0261.70030)
Supplement: Supplementary file 7 — Table S6. Full list of enriched pathways. [file MOL2-19-3665-s006.xlsx]

## Sheet: all patients 1_3_7 enrichment 
ID	GeneRatio	BgRatio	pvalue	p.adjust	qvalue	geneID
Cell_Cycle,_Mitotic_Homo_sapiens_R-HSA-69278	20/63	462/15822	5.7206e-16	5.7206e-16	4.96187e-13	H2AFZ/CDC6/TOP2A/AURKA/FEN1/TPX2/GINS1/E2F2/KNTC1/NCAPH/MCM10/NCAPG/CENPF/NCAPG2/MYBL2/MCM2/AURKB/CDK1/MCM4/NUP210
DNA_metabolic_process_(GO:0006259)	12/63	315/15822	3.38626e-09	3.38626e-09	1.46857e-06	CDC6/TOP2A/FEN1/UBE2T/ZBTB1/FANCA/RMI1/MCM10/MCM2/CDK1/MCM4/DFFB
chromosome_condensation_(GO:0030261)	5/63	24/15822	3.41363e-08	3.41363e-08	9.86959e-06	TOP2A/NCAPH/NCAPG/NUSAP1/DFFB
Mitotic_G1-G1/S_phases_Homo_sapiens_R-HSA-453279	8/63	136/15822	6.30395e-08	6.30395e-08	1.36696e-05	CDC6/TOP2A/E2F2/MCM10/MYBL2/MCM2/CDK1/MCM4
DNA_Replication_Homo_sapiens_R-HSA-69306	7/63	105/15822	1.88883e-07	1.88883e-07	3.27662e-05	CDC6/FEN1/GINS1/E2F2/MCM10/MCM2/MCM4
DNA_replication_(GO:0006260)	7/63	121/15822	4.98585e-07	4.98585e-07	6.29123e-05	CDC6/FEN1/RMI1/MCM10/MCM2/CDK1/MCM4
mitotic_spindle_organization_(GO:0007052)	6/63	75/15822	5.07726e-07	5.07726e-07	6.29123e-05	STMN1/PRC1/AURKA/TPX2/MYBL2/AURKB
mitotic_sister_chromatid_segregation_(GO:0000070)	6/63	83/15822	9.28481e-07	9.28481e-07	0.000100667	SPAG5/KIF18B/PRC1/NCAPH/NCAPG/NUSAP1
M_Phase_Homo_sapiens_R-HSA-68886	9/63	268/15822	1.06831e-06	1.06831e-06	0.000102957	H2AFZ/KNTC1/NCAPH/NCAPG/CENPF/NCAPG2/AURKB/CDK1/NUP210
G0_and_Early_G1_Homo_sapiens_R-HSA-1538133	4/63	25/15822	2.71137e-06	2.71137e-06	0.000235175	CDC6/TOP2A/MYBL2/CDK1
Mitotic_Prometaphase_Homo_sapiens_R-HSA-68877	6/63	107/15822	4.12781e-06	4.12781e-06	0.000314937	KNTC1/NCAPH/NCAPG/CENPF/AURKB/CDK1
positive_regulation_of_cell_cycle_process_(GO:0090068)	6/63	108/15822	4.35713e-06	4.35713e-06	0.000314937	SPAG5/CDC6/AURKA/FEN1/NUSAP1/AURKB
Activation_of_the_pre-replicative_complex_Homo_sapiens_R-HSA-68962	4/63	30/15822	5.78694e-06	5.78694e-06	0.000386108	CDC6/MCM10/MCM2/MCM4
DNA_strand_elongation_Homo_sapiens_R-HSA-69190	4/63	32/15822	7.54829e-06	7.54829e-06	0.000464251	FEN1/GINS1/MCM2/MCM4
regulation_of_mitotic_cell_cycle_phase_transition_(GO:1901990)	7/63	185/15822	8.49208e-06	8.49208e-06	0.000464251	ANLN/CDC6/AURKA/TPX2/KNTC1/CENPF/CDK1
sister_chromatid_segregation_(GO:0000819)	4/63	33/15822	8.56385e-06	8.56385e-06	0.000464251	SPAG5/KIF18B/TOP2A/NUSAP1
Condensation_of_Prometaphase_Chromosomes_Homo_sapiens_R-HSA-2514853	3/63	11/15822	9.70402e-06	9.70402e-06	0.000495115	NCAPH/NCAPG/CDK1
mitotic_nuclear_division_(GO:0140014)	5/63	75/15822	1.18613e-05	1.18613e-05	0.000541479	SPAG5/KIF18B/TPX2/MYBL2/NUSAP1
Regulation_of_DNA_replication_Homo_sapiens_R-HSA-69304	5/63	75/15822	1.18613e-05	1.18613e-05	0.000541479	CDC6/E2F2/MCM10/MCM2/MCM4
Unwinding_of_DNA_Homo_sapiens_R-HSA-176974	3/63	12/15822	1.29019e-05	1.29019e-05	0.000559536	GINS1/MCM2/MCM4
Activation_of_ATR_in_response_to_replication_stress_Homo_sapiens_R-HSA-176187	4/63	37/15822	1.36582e-05	1.36582e-05	0.000564128	CDC6/MCM10/MCM2/MCM4
DNA_Replication_Pre-Initiation_Homo_sapiens_R-HSA-69002	5/63	82/15822	1.83551e-05	1.83551e-05	0.0006922	CDC6/E2F2/MCM10/MCM2/MCM4
M/G1_Transition_Homo_sapiens_R-HSA-68874	5/63	82/15822	1.83551e-05	1.83551e-05	0.0006922	CDC6/E2F2/MCM10/MCM2/MCM4
regulation_of_mitotic_nuclear_division_(GO:0007088)	5/63	85/15822	2.18647e-05	2.18647e-05	0.000790199	ANLN/AURKA/KNTC1/CEP85/NUSAP1
SUMOylation_of_DNA_replication_proteins_Homo_sapiens_R-HSA-4615885	4/63	44/15822	2.74939e-05	2.74939e-05	0.000953867	TOP2A/AURKA/AURKB/NUP210
G2/M_Checkpoints_Homo_sapiens_R-HSA-69481	6/63	150/15822	2.85929e-05	2.85929e-05	0.000953867	CDC6/RMI1/MCM10/MCM2/CDK1/MCM4
microtubule_cytoskeleton_organization_involved_in_mitosis_(GO:1902850)	4/63	45/15822	3.00864e-05	3.00864e-05	0.00096652	STMN1/AURKA/NUSAP1/AURKB
microtubule_depolymerization_(GO:0007019)	3/63	16/15822	3.24697e-05	3.24697e-05	0.000971145	KIF24/STMN1/KIF18B
mitotic_chromosome_condensation_(GO:0007076)	3/63	16/15822	3.24697e-05	3.24697e-05	0.000971145	NCAPH/NCAPG/NUSAP1
Synthesis_of_DNA_Homo_sapiens_R-HSA-69239	5/63	97/15822	4.14139e-05	4.14139e-05	0.00119737	CDC6/FEN1/GINS1/MCM2/MCM4
Fanconi_anemia_pathway	4/63	54/15822	6.21712e-05	6.21712e-05	0.00173953	UBE2T/FANCA/RMI1/FANCF
G1/S_Transition_Homo_sapiens_R-HSA-69206	5/63	112/15822	8.23549e-05	8.23549e-05	0.00221174	CDC6/MCM10/MCM2/CDK1/MCM4
Cell_Cycle_Checkpoints_Homo_sapiens_R-HSA-69620	6/63	182/15822	8.41481e-05	8.41481e-05	0.00221174	CDC6/RMI1/MCM10/MCM2/CDK1/MCM4
microtubule_polymerization_or_depolymerization_(GO:0031109)	3/63	24/15822	0.000114717	0.000114717	0.00292652	KIF24/STMN1/KIF18B
Cell_cycle	5/63	124/15822	0.000133253	0.000133253	0.00317736	CDC6/E2F2/MCM2/CDK1/MCM4
S_Phase_Homo_sapiens_R-HSA-69242	5/63	124/15822	0.000133253	0.000133253	0.00317736	CDC6/FEN1/GINS1/MCM2/MCM4
regulation_of_cell_division_(GO:0051302)	4/63	66/15822	0.000136715	0.000136715	0.00317736	KIF18B/PRC1/AURKA/AURKB
Assembly_of_the_pre-replicative_complex_Homo_sapiens_R-HSA-68867	4/63	67/15822	0.000144963	0.000144963	0.00317736	CDC6/E2F2/MCM2/MCM4
DNA_repair_(GO:0006281)	7/63	289/15822	0.000145528	0.000145528	0.00317736	FEN1/UBE2T/ZBTB1/FANCA/RMI1/CDK1/FANCF
protein_depolymerization_(GO:0051261)	3/63	26/15822	0.000146529	0.000146529	0.00317736	KIF24/STMN1/KIF18B
cytoskeleton-dependent_cytokinesis_(GO:0061640)	4/63	71/15822	0.000181591	0.000181591	0.00384161	ANLN/STMN1/NUSAP1/AURKB
Removal_of_licensing_factors_from_origins_Homo_sapiens_R-HSA-69300	4/63	72/15822	0.000191702	0.000191702	0.00395895	CDC6/MCM10/MCM2/MCM4
regulation_of_chromosome_segregation_(GO:0051983)	3/63	30/15822	0.000226227	0.000226227	0.0045633	SPAG5/CDC6/AURKB
mitotic_cell_cycle_phase_transition_(GO:0044772)	6/63	222/15822	0.000248719	0.000248719	0.00490298	CDC6/AURKA/MCM10/MCM2/CDK1/MCM4
regulation_of_cytokinesis_(GO:0032465)	4/63	78/15822	0.000261098	0.000261098	0.00503262	PRC1/CDC6/AURKA/AURKB
cellular_response_to_DNA_damage_stimulus_(GO:0006974)	7/63	330/15822	0.000327314	0.000327314	0.00615542	TOP2A/FEN1/UBE2T/ZBTB1/FANCA/MCM10/CDK1
Regulation_of_TP53_Activity_Homo_sapiens_R-HSA-5633007	5/63	151/15822	0.000333543	0.000333543	0.00615542	AURKA/TPX2/RMI1/AURKB/CDK1
Fanconi_Anemia_Pathway_Homo_sapiens_R-HSA-6783310	3/63	35/15822	0.000359556	0.000359556	0.00642553	UBE2T/FANCA/FANCF
regulation_of_cell_cycle_G2/M_phase_transition_(GO:1902749)	4/63	85/15822	0.000362996	0.000362996	0.00642553	AURKA/TPX2/CENPF/CDK1
DNA_replication	3/63	36/15822	0.000391132	0.000391132	0.00678512	FEN1/MCM2/MCM4
Regulation_of_TP53_Activity_through_Phosphorylation_Homo_sapiens_R-HSA-6804756	4/63	89/15822	0.000432557	0.000432557	0.00735659	AURKA/TPX2/RMI1/AURKB
regulation_of_cell_cycle_process_(GO:0010564)	4/63	91/15822	0.000470685	0.000470685	0.00785111	SPAG5/PRC1/AURKA/AURKB
cell_cycle_G1/S_phase_transition_(GO:0044843)	4/63	93/15822	0.000511153	0.000511153	0.00836524	CDC6/MCM10/MCM2/MCM4
Condensation_of_Prophase_Chromosomes_Homo_sapiens_R-HSA-2299718	3/63	41/15822	0.000575742	0.000575742	0.00909025	H2AFZ/NCAPG2/CDK1
SUMO_E3_ligases_SUMOylate_target_proteins_Homo_sapiens_R-HSA-3108232	4/63	96/15822	0.000576415	0.000576415	0.00909025	TOP2A/AURKA/AURKB/NUP210
G2/M_Transition_Homo_sapiens_R-HSA-69275	5/63	173/15822	0.000621103	0.000621103	0.00945861	AURKA/TPX2/CENPF/MYBL2/CDK1
cellular_macromolecule_biosynthetic_process_(GO:0034645)	7/63	368/15822	0.000628024	0.000628024	0.00945861	CDC6/FEN1/RMI1/MCM10/MCM2/CDK1/MCM4
Resolution_of_Sister_Chromatid_Cohesion_Homo_sapiens_R-HSA-2500257	4/63	99/15822	0.000647393	0.000647393	0.00945861	KNTC1/CENPF/AURKB/CDK1
response_to_UV_(GO:0009411)	4/63	99/15822	0.000647393	0.000647393	0.00945861	FEN1/ZBTB1/AURKB/MAPK13
Mitotic_G2-G2/M_phases_Homo_sapiens_R-HSA-453274	5/63	175/15822	0.000654297	0.000654297	0.00945861	AURKA/TPX2/CENPF/MYBL2/CDK1
SUMOylation_Homo_sapiens_R-HSA-2990846	4/63	101/15822	0.000698023	0.000698023	0.0099253	TOP2A/AURKA/AURKB/NUP210
G1/S_transition_of_mitotic_cell_cycle_(GO:0000082)	4/63	106/15822	0.000836784	0.000836784	0.0113651	CDC6/MCM10/MCM2/MCM4
CDC6_association_with_the_ORC:origin_complex_Homo_sapiens_R-HSA-68689	2/63	11/15822	0.000838591	0.000838591	0.0113651	CDC6/E2F2
establishment_of_spindle_localization_(GO:0051293)	2/63	11/15822	0.000838591	0.000838591	0.0113651	SPAG5/NUSAP1
mitotic_spindle_assembly_(GO:0090307)	3/63	47/15822	0.000861008	0.000861008	0.0113902	TPX2/MYBL2/AURKB
Mitotic_Prophase_Homo_sapiens_R-HSA-68875	4/63	107/15822	0.000866708	0.000866708	0.0113902	H2AFZ/NCAPG2/CDK1/NUP210
interstrand_cross-link_repair_(GO:0036297)	3/63	49/15822	0.000972782	0.000972782	0.0125934	UBE2T/FANCA/FANCF
mitotic_spindle_elongation_(GO:0000022)	2/63	12/15822	0.00100373	0.00100373	0.0126174	PRC1/AURKB
positive_regulation_of_chromosome_segregation_(GO:0051984)	2/63	12/15822	0.00100373	0.00100373	0.0126174	CDC6/FEN1
protein_localization_to_kinetochore_(GO:0034501)	2/63	13/15822	0.00118318	0.00118318	0.0146608	AURKB/CDK1
establishment_of_chromosome_localization_(GO:0051303)	2/63	14/15822	0.00137684	0.00137684	0.0168202	CENPF/FAM83D
regulation_of_intracellular_signal_transduction_(GO:1902531)	7/63	423/15822	0.00141443	0.00141443	0.0170394	PIP5K1A/AURKA/TPX2/RMI1/AURKB/DEPDC1B/FAM83D
DNA-dependent_DNA_replication_(GO:0006261)	3/63	57/15822	0.00151035	0.00151035	0.0179457	GINS1/MCM10/MCM2
Association_of_licensing_factors_with_the_pre-replicative_complex_Homo_sapiens_R-HSA-69298	2/63	15/15822	0.0015846	0.0015846	0.0185734	CDC6/E2F2
mitotic_cytokinesis_(GO:0000281)	3/63	60/15822	0.00175147	0.00175147	0.0200866	ANLN/STMN1/NUSAP1
Polo-like_kinase_mediated_events_Homo_sapiens_R-HSA-156711	2/63	16/15822	0.00180633	0.00180633	0.0200866	CENPF/MYBL2
protein_localization_to_chromosome,_centromeric_region_(GO:0071459)	2/63	16/15822	0.00180633	0.00180633	0.0200866	AURKB/CDK1
regulation_of_exit_from_mitosis_(GO:0007096)	2/63	16/15822	0.00180633	0.00180633	0.0200866	ANLN/KNTC1
G1/S-Specific_Transcription_Homo_sapiens_R-HSA-69205	2/63	17/15822	0.00204193	0.00204193	0.0224191	CDC6/CDK1
regulation_of_signal_transduction_by_p53_class_mediator_(GO:1901796)	4/63	139/15822	0.00227494	0.00227494	0.0245357	AURKA/TPX2/RMI1/AURKB
TP53_Regulates_Transcription_of_Genes_Involved_in_G2_Cell_Cycle_Arrest_Homo_sapiens_R-HSA-6804114	2/63	18/15822	0.00229129	0.00229129	0.0245357	AURKA/CDK1
cellular_response_to_light_stimulus_(GO:0071482)	3/63	67/15822	0.00240391	0.00240391	0.0254278	ZBTB1/AURKB/MAPK13
cellular_response_to_UV_(GO:0034644)	3/63	68/15822	0.00250777	0.00250777	0.0260649	ZBTB1/AURKB/MAPK13
establishment_of_mitotic_spindle_localization_(GO:0040001)	2/63	19/15822	0.0025543	0.0025543	0.0260649	SAPCD2/NUSAP1
regulation_of_microtubule_polymerization_or_depolymerization_(GO:0031110)	2/63	19/15822	0.0025543	0.0025543	0.0260649	STMN1/FKBP4
protein_sumoylation_(GO:0016925)	3/63	69/15822	0.00261437	0.00261437	0.0263677	TOP2A/AURKB/NUP210
Orc1_removal_from_chromatin_Homo_sapiens_R-HSA-68949	3/63	70/15822	0.00272374	0.00272374	0.0268464	CDC6/MCM2/MCM4
Switching_of_origins_to_a_post-replicative_state_Homo_sapiens_R-HSA-69052	3/63	70/15822	0.00272374	0.00272374	0.0268464	CDC6/MCM2/MCM4
regulation_of_sprouting_angiogenesis_(GO:1903670)	2/63	20/15822	0.00283085	0.00283085	0.0275887	VEGFA/E2F2
AURKA_Activation_by_TPX2_Homo_sapiens_R-HSA-8854518	3/63	72/15822	0.00295086	0.00295086	0.0284387	AURKA/TPX2/CDK1
regulation_of_G2/M_transition_of_mitotic_cell_cycle_(GO:0010389)	4/63	150/15822	0.0029961	0.0029961	0.0285574	AURKA/TPX2/CENPF/CDK1
Signaling_by_Rho_GTPases_Homo_sapiens_R-HSA-194315	6/63	367/15822	0.00333793	0.00333793	0.0314697	PRC1/H2AFZ/KNTC1/CENPF/AURKB/DEPDC1B
establishment_of_spindle_orientation_(GO:0051294)	2/63	22/15822	0.00342414	0.00342414	0.0316852	SPAG5/SAPCD2
RHO_GTPase_Effectors_Homo_sapiens_R-HSA-195258	5/63	255/15822	0.00343385	0.00343385	0.0316852	PRC1/H2AFZ/KNTC1/CENPF/AURKB
Cellular_senescence	4/63	160/15822	0.00377531	0.00377531	0.0344693	E2F2/MYBL2/CDK1/MAPK13
anaphase-promoting_complex-dependent_catabolic_process_(GO:0031145)	3/63	80/15822	0.00397446	0.00397446	0.0359096	AURKA/AURKB/CDK1
apoptotic_nuclear_changes_(GO:0030262)	2/63	24/15822	0.00407029	0.00407029	0.0360249	TOP2A/DFFB
regulation_of_microtubule_cytoskeleton_organization_(GO:0070507)	2/63	24/15822	0.00407029	0.00407029	0.0360249	STMN1/AURKA
DNA_replication_initiation_(GO:0006270)	2/63	25/15822	0.00441292	0.00441292	0.0386629	MCM10/MCM2
APC/C-mediated_degradation_of_cell_cycle_proteins_Homo_sapiens_R-HSA-174143	3/63	85/15822	0.00471117	0.00471117	0.0404586	AURKA/AURKB/CDK1
Regulation_of_mitotic_cell_cycle_Homo_sapiens_R-HSA-453276	3/63	85/15822	0.00471117	0.00471117	0.0404586	AURKA/AURKB/CDK1
positive_regulation_of_nuclear_division_(GO:0051785)	2/63	26/15822	0.00476846	0.00476846	0.0405491	AURKA/NUSAP1
regulation_of_centrosome_cycle_(GO:0046605)	2/63	27/15822	0.00513678	0.00513678	0.0432571	AURKA/CEP85
DNA_Repair_Homo_sapiens_R-HSA-73894	5/63	285/15822	0.00549168	0.00549168	0.0455806	FEN1/UBE2T/FANCA/RMI1/FANCF
negative_regulation_of_microtubule_polymerization_or_depolymerization_(GO:0031111)	2/63	28/15822	0.0055178	0.0055178	0.0455806	STMN1/FKBP4

## Sheet: all patients 2_4_8_enrichment
ID	GeneRatio	BgRatio	pvalue	p.adjust	qvalue	geneID
aorta_morphogenesis_(GO:0035909)	5/144	17/15822	3.3e-07	3.3e-07	0.000490558	ADAMTS9/LRP1/MYLK/PDGFRB/TBX2
Extracellular_matrix_organization_Homo_sapiens_R-HSA-1474244	13/144	283/15822	1.9e-06	1.9e-06	0.00101998	CTSG/COL15A1/COL6A2/ADAMTS9/COL6A1/FBLN1/LAMB1/COL9A3/COL16A1/PCOLCE/EFEMP2/FBLN2/CMA1
Focal_adhesion	11/144	199/15822	2.06e-06	2.06e-06	0.00101998	IGF1/COL6A2/COL6A1/LAMB1/MET/FLNC/ZYX/FYN/COL9A3/MYLK/PDGFRB
Collagen_biosynthesis_and_modifying_enzymes_Homo_sapiens_R-HSA-1650814	6/144	63/15822	2.27e-05	2.27e-05	0.00843582	COL15A1/COL6A2/COL6A1/COL9A3/COL16A1/PCOLCE
extracellular_matrix_organization_(GO:0030198)	10/144	230/15822	4.86e-05	4.86e-05	0.0127293	CTSG/COL6A2/ADAMTS9/COL6A1/LAMB1/GPM6B/COL9A3/COL16A1/FLRT2/CMA1
Degradation_of_the_extracellular_matrix_Homo_sapiens_R-HSA-1474228	7/144	106/15822	5.14e-05	5.14e-05	0.0127293	CTSG/COL15A1/ADAMTS9/LAMB1/COL9A3/COL16A1/CMA1
MAPK_signaling_pathway	11/144	295/15822	8.17e-05	8.17e-05	0.0139034	IGF1/KIT/NGFR/MET/FLNC/SRF/JUND/FAS/MAP3K6/CSF1/PDGFRB
positive_regulation_of_glucose_transport_(GO:0010828)	4/144	26/15822	8.42e-05	8.42e-05	0.0139034	IGF1/IRS2/CLIP3/C3
response_to_amyloid-beta_(GO:1904645)	4/144	26/15822	8.42e-05	8.42e-05	0.0139034	IGF1/NGFR/LRP1/FYN
Collagen_formation_Homo_sapiens_R-HSA-1474290	6/144	85/15822	0.00012404	0.00012404	0.0181587	COL15A1/COL6A2/COL6A1/COL9A3/COL16A1/PCOLCE
organic_substance_transport_(GO:0071702)	6/144	88/15822	0.000150307	0.000150307	0.0181587	ABCA6/AQP7/SLC22A17/ABCA10/ABCA9/ABCA8
angiotensin_maturation_(GO:0002003)	3/144	12/15822	0.000152944	0.000152944	0.0181587	CTSG/CMA1/MME
positive_regulation_of_protein_kinase_B_signaling_(GO:0051897)	7/144	128/15822	0.000168829	0.000168829	0.0181587	IRS2/KIT/MET/FYN/TNFAIP8L3/PDGFRB/SPRY2
artery_morphogenesis_(GO:0048844)	4/144	31/15822	0.000171042	0.000171042	0.0181587	ADAMTS9/LRP1/PDGFRB/TBX2
lipid_transport_(GO:0006869)	6/144	92/15822	0.000191977	0.000191977	0.018347	ABCA6/ABCA10/ABCA9/NCOA1/TNFAIP8L3/ABCA8
regulation_of_angiotensin_levels_in_blood_(GO:0002002)	3/144	13/15822	0.000197503	0.000197503	0.018347	CTSG/CMA1/MME
positive_regulation_of_MAPK_cascade_(GO:0043410)	10/144	290/15822	0.000324404	0.000324404	0.0277197	IGF1/KIT/NGFR/MET/TNFAIP8L3/FAS/CX3CL1/PDGFRB/TNFRSF11A/SPRY2
Metabolism_of_Angiotensinogen_to_Angiotensins_Homo_sapiens_R-HSA-2022377	3/144	16/15822	0.000379049	0.000379049	0.0277197	CTSG/CMA1/MME
negative_regulation_of_platelet-derived_growth_factor_receptor_signaling_pathway_(GO:0010642)	3/144	16/15822	0.000379049	0.000379049	0.0277197	LRP1/APOD/PDGFRB
monocarboxylic_acid_biosynthetic_process_(GO:0072330)	5/144	69/15822	0.000409989	0.000409989	0.0277197	LPL/ALDH1A3/CYP7B1/ACOX2/UST
positive_regulation_of_cell_differentiation_(GO:0045597)	8/144	195/15822	0.000415755	0.000415755	0.0277197	IGF1/LPL/SRF/TGFB1I1/JUND/CSF1/OLFM1/PKDCC
positive_regulation_of_intracellular_signal_transduction_(GO:1902533)	13/144	480/15822	0.000444612	0.000444612	0.0277197	IGF1/PELI1/IRS2/GPRC5B/KIT/NGFR/MET/FYN/TNFAIP8L3/FAS/PDGFRB/TNFRSF11A/SPRY2
ABC_transporters_in_lipid_homeostasis_Homo_sapiens_R-HSA-1369062	3/144	17/15822	0.000457213	0.000457213	0.0277197	ABCA6/ABCA10/ABCA9
positive_regulation_of_cardiac_muscle_tissue_growth_(GO:0055023)	3/144	17/15822	0.000457213	0.000457213	0.0277197	IGF1/TBX2/TGFBR3
inositol_lipid-mediated_signaling_(GO:0048017)	4/144	40/15822	0.000466249	0.000466249	0.0277197	IGF1/IRS2/TNFAIP8L3/PDGFRB
regulation_of_MAPK_cascade_(GO:0043408)	8/144	204/15822	0.000560716	0.000560716	0.0320539	IGF1/KIT/NGFR/MET/GSTP1/FAS/PDGFRB/TNFRSF11A
regulation_of_cardiac_muscle_cell_proliferation_(GO:0060043)	3/144	19/15822	0.000642897	0.000642897	0.0333543	TBX5/TBX2/TGFBR3
regulation_of_smooth_muscle_cell_migration_(GO:0014910)	3/144	19/15822	0.000642897	0.000642897	0.0333543	IGF1/LRP1/PDGFRB
regulation_of_cell_migration_(GO:0030334)	10/144	317/15822	0.000650786	0.000650786	0.0333543	IGF1/LAMB1/IGSF10/TBX5/RND3/CSF1/CX3CL1/MYLK/PDGFRB/SPRY2
ABC_transporters	4/144	45/15822	0.000733855	0.000733855	0.0340856	ABCA6/ABCA10/ABCA9/ABCA8
ABC-family_proteins_mediated_transport_Homo_sapiens_R-HSA-382556	4/144	45/15822	0.000733855	0.000733855	0.0340856	ABCA6/ABCA10/ABCA9/ABCA8
regulation_of_focal_adhesion_assembly_(GO:0051893)	4/144	45/15822	0.000733855	0.000733855	0.0340856	ARHGAP6/GPM6B/APOD/COL16A1
regulation_of_protein_kinase_B_signaling_(GO:0051896)	7/144	164/15822	0.000757468	0.000757468	0.0341163	IRS2/KIT/MET/FYN/TNFAIP8L3/PDGFRB/SPRY2
Renin-angiotensin_system	3/144	23/15822	0.00114411	0.00114411	0.0480135	CTSG/CMA1/MME
heart_morphogenesis_(GO:0003007)	4/144	51/15822	0.00118004	0.00118004	0.0480135	FLRT2/OLFM1/TBX2/TGFBR3
myeloid_leukocyte_differentiation_(GO:0002573)	4/144	51/15822	0.00118004	0.00118004	0.0480135	KIT/IFI16/CSF1/TNFRSF11A
negative_regulation_of_protein_phosphorylation_(GO:0001933)	7/144	179/15822	0.00126274	0.00126274	0.0480135	FBLN1/PARD3/GSTP1/NCK2/PREX2/FLRT2/SPRY2
peptidyl-tyrosine_modification_(GO:0018212)	4/144	52/15822	0.00126943	0.00126943	0.0480135	KIT/FYN/PDGFRB/PKDCC
cellular_response_to_amyloid-beta_(GO:1904646)	3/144	24/15822	0.00129888	0.00129888	0.0480135	IGF1/NGFR/LRP1
Synthesis_of_bile_acids_and_bile_salts_via_7alpha-hydroxycholesterol_Homo_sapiens_R-HSA-193368	3/144	24/15822	0.00129888	0.00129888	0.0480135	CYP7B1/NCOA1/ACOX2
Protein_digestion_and_absorption	5/144	90/15822	0.00137666	0.00137666	0.0480135	COL15A1/COL6A2/COL6A1/COL9A3/MME
positive_regulation_of_protein_phosphorylation_(GO:0001934)	11/144	413/15822	0.00140547	0.00140547	0.0480135	IGF1/CLIP3/C3/KIT/NGFR/MET/FAS/CSF1/PDGFRB/TNFRSF11A/SPRY2
positive_regulation_of_response_to_external_stimulus_(GO:0032103)	5/144	91/15822	0.00144619	0.00144619	0.0480135	LPL/GPRC5B/IL33/CX3CL1/PDGFRB
Assembly_of_collagen_fibrils_and_other_multimeric_structures_Homo_sapiens_R-HSA-2022090	4/144	54/15822	0.00146224	0.00146224	0.0480135	COL15A1/COL6A2/COL6A1/PCOLCE
embryonic_organ_development_(GO:0048568)	4/144	54/15822	0.00146224	0.00146224	0.0480135	ALDH1A3/KIT/PKDCC/TBX2
PI3K-Akt_signaling_pathway	10/144	354/15822	0.00150004	0.00150004	0.0480135	IGF1/COL6A2/COL6A1/LAMB1/KIT/NGFR/MET/COL9A3/CSF1/PDGFRB
negative_regulation_of_kinase_activity_(GO:0033673)	5/144	92/15822	0.00151827	0.00151827	0.0480135	IRS2/GSTP1/PREX2/FLRT2/CDKN1C

## Sheet: HR+ patients 1_3_7 enrichment
ID	Description	GeneRatio	BgRatio	pvalue	p.adjust	qvalue	geneID
mitotic_sister_chromatid_segregation_(GO:0000070)	mitotic_sister_chromatid_segregation_(GO:0000070)	3/20	82/15821	0.000143553	0.000143553	0.00913878	SPAG5/KIF18B/PRC1
microtubule_depolymerization_(GO:0007019)	microtubule_depolymerization_(GO:0007019)	2/20	15/15821	0.000157852	0.000157852	0.00913878	KIF24/KIF18B
microtubule_polymerization_or_depolymerization_(GO:0031109)	microtubule_polymerization_or_depolymerization_(GO:0031109)	2/20	23/15821	0.000378047	0.000378047	0.0129568	KIF24/KIF18B
protein_depolymerization_(GO:0051261)	protein_depolymerization_(GO:0051261)	2/20	25/15821	0.000447598	0.000447598	0.0129568	KIF24/KIF18B
sister_chromatid_segregation_(GO:0000819)	sister_chromatid_segregation_(GO:0000819)	2/20	32/15821	0.000736113	0.000736113	0.0170024	SPAG5/KIF18B
Fanconi_Anemia_Pathway_Homo_sapiens_R-HSA-6783310	Fanconi_Anemia_Pathway_Homo_sapiens_R-HSA-6783310	2/20	35/15821	0.000881034	0.000881034	0.0170024	FANCF/UBE2T
interstrand_cross-link_repair_(GO:0036297)	interstrand_cross-link_repair_(GO:0036297)	2/20	48/15821	0.0016539	0.0016539	0.0273577	FANCF/UBE2T
Fanconi_anemia_pathway	Fanconi_anemia_pathway	2/20	54/15821	0.00208865	0.00208865	0.0302305	FANCF/UBE2T
regulation_of_cell_division_(GO:0051302)	regulation_of_cell_division_(GO:0051302)	2/20	65/15821	0.00301075	0.00301075	0.0387348	KIF18B/PRC1
mitotic_nuclear_division_(GO:0140014)	mitotic_nuclear_division_(GO:0140014)	2/20	74/15821	0.00388311	0.00388311	0.0449623	SPAG5/KIF18B

## Sheet: HR+ patients 2_4_8 enrichment
ID	Description	GeneRatio	BgRatio	pvalue	p.adjust	qvalue	geneID
Focal_adhesion	Focal_adhesion	10/76	199/15821	3.66942e-08	3.66942e-08	4.14837e-05	MET/IGF1/COL6A2/CAV2/PIK3R1/LAMB1/ZYX/COL9A3/FLNC/COL6A1
extracellular_matrix_organization_(GO:0030198)	extracellular_matrix_organization_(GO:0030198)	8/76	229/15821	1.37884e-05	1.37884e-05	0.0052835	CTSG/COL6A2/CSGALNACT1/ADAMTS9/LAMB1/GPM6B/COL9A3/COL6A1
regulation_of_glucose_import_(GO:0046324)	regulation_of_glucose_import_(GO:0046324)	4/76	31/15821	1.40205e-05	1.40205e-05	0.0052835	IRS2/IGF1/NGFR/PIK3R1
ECM-receptor_interaction	ECM-receptor_interaction	5/76	82/15821	4.57855e-05	4.57855e-05	0.00982863	COL6A2/CD36/LAMB1/COL9A3/COL6A1
PI3K-Akt_signaling_pathway	PI3K-Akt_signaling_pathway	9/76	354/15821	4.83175e-05	4.83175e-05	0.00982863	MET/IGF1/COL6A2/NGFR/PIK3R1/LAMB1/COL9A3/KIT/COL6A1
regulation_of_MAPK_cascade_(GO:0043408)	regulation_of_MAPK_cascade_(GO:0043408)	7/76	203/15821	5.33758e-05	5.33758e-05	0.00982863	MET/IGF1/GSTP1/CAV2/NGFR/KIT/TNFRSF11A
organic_substance_transport_(GO:0071702)	organic_substance_transport_(GO:0071702)	5/76	87/15821	6.08569e-05	6.08569e-05	0.00982863	ABCA6/AQP7/SLC22A17/CAV2/ABCA10
positive_regulation_of_MAPK_cascade_(GO:0043410)	positive_regulation_of_MAPK_cascade_(GO:0043410)	8/76	289/15821	7.23386e-05	7.23386e-05	0.0102226	MET/IGF1/NRP1/CD36/CAV2/NGFR/KIT/TNFRSF11A
positive_regulation_of_intracellular_signal_transduction_(GO:1902533)	positive_regulation_of_intracellular_signal_transduction_(GO:1902533)	10/76	479/15821	9.3852e-05	9.3852e-05	0.0117891	IRS2/PELI1/MET/IGF1/GPRC5B/CAV2/NGFR/PIK3R1/KIT/TNFRSF11A
Regulation_of_lipolysis_in_adipocytes	Regulation_of_lipolysis_in_adipocytes	4/76	55/15821	0.000139278	0.000139278	0.0157458	FABP4/IRS2/AQP7/PIK3R1
negative_regulation_of_sprouting_angiogenesis_(GO:1903671)	negative_regulation_of_sprouting_angiogenesis_(GO:1903671)	3/76	22/15821	0.000153619	0.000153619	0.0157882	CARD10/ADAMTS9/NGFR
cellular_response_to_amyloid-beta_(GO:1904646)	cellular_response_to_amyloid-beta_(GO:1904646)	3/76	23/15821	0.000176052	0.000176052	0.016586	IGF1/CD36/NGFR
positive_regulation_of_glucose_transport_(GO:0010828)	positive_regulation_of_glucose_transport_(GO:0010828)	3/76	25/15821	0.000227065	0.000227065	0.018336	IRS2/IGF1/PIK3R1
response_to_amyloid-beta_(GO:1904645)	response_to_amyloid-beta_(GO:1904645)	3/76	25/15821	0.000227065	0.000227065	0.018336	IGF1/CD36/NGFR
positive_regulation_of_glucose_import_(GO:0046326)	positive_regulation_of_glucose_import_(GO:0046326)	3/76	26/15821	0.000255798	0.000255798	0.0192791	IRS2/IGF1/PIK3R1
response_to_hexose_(GO:0009746)	response_to_hexose_(GO:0009746)	3/76	27/15821	0.000286781	0.000286781	0.0202633	LPL/IRS2/IGF1
monocarboxylic_acid_biosynthetic_process_(GO:0072330)	monocarboxylic_acid_biosynthetic_process_(GO:0072330)	4/76	68/15821	0.000317259	0.000317259	0.0210982	LPL/UST/ALDH1A3/CYP7B1
Rho_protein_signal_transduction_(GO:0007266)	Rho_protein_signal_transduction_(GO:0007266)	4/76	72/15821	0.000395017	0.000395017	0.0248099	NGFR/ARHGAP6/RND3/RHOBTB2
PPAR_signaling_pathway	PPAR_signaling_pathway	4/76	74/15821	0.000438609	0.000438609	0.0260979	FABP4/LPL/AQP7/CD36
Rap1_signaling_pathway	Rap1_signaling_pathway	6/76	206/15821	0.000464292	0.000464292	0.0262447	MET/IGF1/PARD3/NGFR/PIK3R1/KIT
MAPK_signaling_pathway	MAPK_signaling_pathway	7/76	295/15821	0.000531482	0.000531482	0.0286121	MAP3K6/MET/IGF1/NGFR/KIT/FLNC/SRF
Transcriptional_regulation_of_white_adipocyte_differentiation_Homo_sapiens_R-HSA-381340	Transcriptional_regulation_of_white_adipocyte_differentiation_Homo_sapiens_R-HSA-381340	4/76	79/15821	0.000562466	0.000562466	0.0289038	FABP4/LPL/CD36/NCOA1
transmembrane_receptor_protein_tyrosine_kinase_signaling_pathway_(GO:0007169)	transmembrane_receptor_protein_tyrosine_kinase_signaling_pathway_(GO:0007169)	8/76	396/15821	0.000612656	0.000612656	0.0301141	IRS2/IGF1/NRP1/NCK2/CAV2/NGFR/PIK3R1/KIT
Ras_protein_signal_transduction_(GO:0007265)	Ras_protein_signal_transduction_(GO:0007265)	6/76	223/15821	0.000704685	0.000704685	0.0320017	IGF1/RAB7B/NGFR/ARHGAP6/RND3/RHOBTB2
Aldosterone-regulated_sodium_reabsorption	Aldosterone-regulated_sodium_reabsorption	3/76	37/15821	0.00073598	0.00073598	0.0320017	IGF1/NR3C2/PIK3R1
NCAM1_interactions_Homo_sapiens_R-HSA-419037	NCAM1_interactions_Homo_sapiens_R-HSA-419037	3/76	37/15821	0.00073598	0.00073598	0.0320017	COL6A2/COL9A3/COL6A1
positive_regulation_of_protein_phosphorylation_(GO:0001934)	positive_regulation_of_protein_phosphorylation_(GO:0001934)	8/76	412/15821	0.000793276	0.000793276	0.0332156	MET/IGF1/NRP1/IL34/CAV2/NGFR/KIT/TNFRSF11A
inositol_lipid-mediated_signaling_(GO:0048017)	inositol_lipid-mediated_signaling_(GO:0048017)	3/76	39/15821	0.000859709	0.000859709	0.0342432	IRS2/IGF1/PIK3R1
Protein_digestion_and_absorption	Protein_digestion_and_absorption	4/76	90/15821	0.000919229	0.000919229	0.0342432	COL6A2/MME/COL9A3/COL6A1
lipid_transport_(GO:0006869)	lipid_transport_(GO:0006869)	4/76	91/15821	0.000958023	0.000958023	0.0342432	ABCA6/CAV2/ABCA10/NCOA1
cellular_response_to_peptide_(GO:1901653)	cellular_response_to_peptide_(GO:1901653)	3/76	41/15821	0.000995907	0.000995907	0.0342432	IGF1/CD36/NGFR
insulin-like_growth_factor_receptor_signaling_pathway_(GO:0048009)	insulin-like_growth_factor_receptor_signaling_pathway_(GO:0048009)	2/76	10/15821	0.000999558	0.000999558	0.0342432	IGF1/PIK3R1
positive_regulation_of_smooth_muscle_cell_migration_(GO:0014911)	positive_regulation_of_smooth_muscle_cell_migration_(GO:0014911)	2/76	10/15821	0.000999558	0.000999558	0.0342432	IGF1/NRP1
Amoebiasis	Amoebiasis	4/76	96/15821	0.00116944	0.00116944	0.0384569	CTSG/RAB7B/PIK3R1/LAMB1
angiotensin_maturation_(GO:0002003)	angiotensin_maturation_(GO:0002003)	2/76	11/15821	0.00121788	0.00121788	0.0384569	CTSG/MME
regulation_of_focal_adhesion_assembly_(GO:0051893)	regulation_of_focal_adhesion_assembly_(GO:0051893)	3/76	44/15821	0.0012246	0.0012246	0.0384569	NRP1/GPM6B/ARHGAP6
regulation_of_angiotensin_levels_in_blood_(GO:0002002)	regulation_of_angiotensin_levels_in_blood_(GO:0002002)	2/76	12/15821	0.00145692	0.00145692	0.0441023	CTSG/MME
response_to_glucose_(GO:0009749)	response_to_glucose_(GO:0009749)	3/76	47/15821	0.00148392	0.00148392	0.0441023	LPL/IRS2/IGF1
positive_regulation_of_MAP_kinase_activity_(GO:0043406)	positive_regulation_of_MAP_kinase_activity_(GO:0043406)	5/76	177/15821	0.00161161	0.00161161	0.0441023	MAP3K6/IGF1/SAA1/KIT/TNFRSF11A
Malaria	Malaria	3/76	49/15821	0.00167453	0.00167453	0.0441023	MET/GYPC/CD36
Degradation_of_the_extracellular_matrix_Homo_sapiens_R-HSA-1474228	Degradation_of_the_extracellular_matrix_Homo_sapiens_R-HSA-1474228	4/76	106/15821	0.00168678	0.00168678	0.0441023	CTSG/ADAMTS9/LAMB1/COL9A3
cellular_response_to_low-density_lipoprotein_particle_stimulus_(GO:0071404)	cellular_response_to_low-density_lipoprotein_particle_stimulus_(GO:0071404)	2/76	13/15821	0.00171646	0.00171646	0.0441023	LPL/CD36
positive_regulation_of_glycogen_biosynthetic_process_(GO:0045725)	positive_regulation_of_glycogen_biosynthetic_process_(GO:0045725)	2/76	13/15821	0.00171646	0.00171646	0.0441023	IRS2/IGF1
regulation_of_glucose_import_in_response_to_insulin_stimulus_(GO:2001273)	regulation_of_glucose_import_in_response_to_insulin_stimulus_(GO:2001273)	2/76	13/15821	0.00171646	0.00171646	0.0441023	NGFR/PIK3R1
Axon_guidance	Axon_guidance	5/76	181/15821	0.00177786	0.00177786	0.0443405	MET/PARD3/NRP1/NCK2/PIK3R1
Signaling_by_PDGF_Homo_sapiens_R-HSA-186797	Signaling_by_PDGF_Homo_sapiens_R-HSA-186797	7/76	364/15821	0.00180417	0.00180417	0.0443405	IRS2/COL6A2/NCK2/PIK3R1/COL9A3/KIT/COL6A1
cell_migration_involved_in_sprouting_angiogenesis_(GO:0002042)	cell_migration_involved_in_sprouting_angiogenesis_(GO:0002042)	2/76	14/15821	0.00199631	0.00199631	0.0451377	NRP1/SRF
establishment_or_maintenance_of_actin_cytoskeleton_polarity_(GO:0030950)	establishment_or_maintenance_of_actin_cytoskeleton_polarity_(GO:0030950)	2/76	14/15821	0.00199631	0.00199631	0.0451377	RND3/RHOBTB2
myotube_cell_development_(GO:0014904)	myotube_cell_development_(GO:0014904)	2/76	14/15821	0.00199631	0.00199631	0.0451377	IGF1/CAV2
positive_regulation_of_glycogen_metabolic_process_(GO:0070875)	positive_regulation_of_glycogen_metabolic_process_(GO:0070875)	2/76	14/15821	0.00199631	0.00199631	0.0451377	IRS2/IGF1
dermatan_sulfate_proteoglycan_biosynthetic_process_(GO:0050651)	dermatan_sulfate_proteoglycan_biosynthetic_process_(GO:0050651)	2/76	15/15821	0.00229628	0.00229628	0.0487824	UST/CSGALNACT1
positive_regulation_of_cellular_response_to_insulin_stimulus_(GO:1900078)	positive_regulation_of_cellular_response_to_insulin_stimulus_(GO:1900078)	2/76	15/15821	0.00229628	0.00229628	0.0487824	IGF1/PIK3R1
Synthesis_of_bile_acids_and_bile_salts_via_27-hydroxycholesterol_Homo_sapiens_R-HSA-193807	Synthesis_of_bile_acids_and_bile_salts_via_27-hydroxycholesterol_Homo_sapiens_R-HSA-193807	2/76	15/15821	0.00229628	0.00229628	0.0487824	CYP7B1/NCOA1
positive_regulation_of_peptidyl-tyrosine_phosphorylation_(GO:0050731)	positive_regulation_of_peptidyl-tyrosine_phosphorylation_(GO:0050731)	4/76	116/15821	0.00234515	0.00234515	0.0487824	IGF1/NRP1/GPRC5B/KIT
Extracellular_matrix_organization_Homo_sapiens_R-HSA-1474244	Extracellular_matrix_organization_Homo_sapiens_R-HSA-1474244	6/76	283/15821	0.00238205	0.00238205	0.0487824	CTSG/COL6A2/ADAMTS9/LAMB1/COL9A3/COL6A1
activation_of_MAPK_activity_(GO:0000187)	activation_of_MAPK_activity_(GO:0000187)	4/76	117/15821	0.00241942	0.00241942	0.0487824	MAP3K6/IGF1/SAA1/KIT
phosphatidylinositol-mediated_signaling_(GO:0048015)	phosphatidylinositol-mediated_signaling_(GO:0048015)	3/76	56/15821	0.00245956	0.00245956	0.0487824	IRS2/IGF1/PIK3R1
Metabolism_of_Angiotensinogen_to_Angiotensins_Homo_sapiens_R-HSA-2022377	Metabolism_of_Angiotensinogen_to_Angiotensins_Homo_sapiens_R-HSA-2022377	2/76	16/15821	0.00261618	0.00261618	0.0497914	CTSG/MME
positive_regulation_of_macrophage_derived_foam_cell_differentiation_(GO:0010744)	positive_regulation_of_macrophage_derived_foam_cell_differentiation_(GO:0010744)	2/76	16/15821	0.00261618	0.00261618	0.0497914	LPL/CD36
AMPK_signaling_pathway	AMPK_signaling_pathway	4/76	120/15821	0.00265196	0.00265196	0.0497914	IRS2/IGF1/CD36/PIK3R1
positive_regulation_of_ERK1_and_ERK2_cascade_(GO:0070374)	positive_regulation_of_ERK1_and_ERK2_cascade_(GO:0070374)	5/76	201/15821	0.00280376	0.00280376	0.0497914	MET/NRP1/CD36/KIT/TNFRSF11A
Proteoglycans_in_cancer	Proteoglycans_in_cancer	5/76	201/15821	0.00280376	0.00280376	0.0497914	MET/IGF1/CAV2/PIK3R1/FLNC
sulfur_compound_biosynthetic_process_(GO:0044272)	sulfur_compound_biosynthetic_process_(GO:0044272)	4/76	122/15821	0.00281524	0.00281524	0.0497914	UST/GSTP1/GGTA1P/CSGALNACT1
ABC_transporters_in_lipid_homeostasis_Homo_sapiens_R-HSA-1369062	ABC_transporters_in_lipid_homeostasis_Homo_sapiens_R-HSA-1369062	2/76	17/15821	0.0029558	0.0029558	0.0497914	ABCA6/ABCA10
negative_regulation_of_stress_fiber_assembly_(GO:0051497)	negative_regulation_of_stress_fiber_assembly_(GO:0051497)	2/76	17/15821	0.0029558	0.0029558	0.0497914	MET/ARHGAP6
positive_chemotaxis_(GO:0050918)	positive_chemotaxis_(GO:0050918)	2/76	17/15821	0.0029558	0.0029558	0.0497914	MET/NRP1
cell_chemotaxis_(GO:0060326)	cell_chemotaxis_(GO:0060326)	3/76	60/15821	0.0029949	0.0029949	0.0497914	NRP1/SAA1/KIT
regulation_of_stress_fiber_assembly_(GO:0051492)	regulation_of_stress_fiber_assembly_(GO:0051492)	3/76	60/15821	0.0029949	0.0029949	0.0497914	MET/NRP1/ARHGAP6
