# Supplementary material for: Chemoresistome mapping in individual breast cancer patients unravels diversity in dynamic transcriptional adaptation
Source: Mol Oncol. 2025 Apr 28;19(12):3665–84. doi: 10.1002/1878-0261.70030 (PMC12688168; doi:10.1002/1878-0261.70030)
Supplement: Supplementary file 8 — Table S7. Selected pathways with resistance scores and P‐values. [file MOL2-19-3665-s008.xlsx]

## Sheet: curated shared list 
								Resistaance score																							pvalue
Category	Description	GeneRatio	BgRatio	pvalue	p.adjust	qvalue	geneID	ST_7_RS	ST_43_RS	ST_10_RS	ST_12_RS	ST_32_RS	ST_56_RS	ST_14_RS	ST_11_RS	ST_23_RS	ST_5_RS	ST_52_RS	ST_42_RS	ST_60_RS	ST_57_RS	ST_28_RS	ST_49_RS	ST_8_RS	ST_47_RS	ST_31_RS	ST_58_RS	ST_13_RS	ST_35_RS	ST_1_RS	ST_7_pval	ST_43_pval	ST_10_pval	ST_12_pval	ST_32_pval	ST_56_pval	ST_14_pval	ST_11_pval	ST_23_pval	ST_5_pval	ST_52_pval	ST_42_pval	ST_60_pval	ST_57_pval	ST_28_pval	ST_49_pval	ST_8_pval	ST_47_pval	ST_31_pval
Mitotic Division	mitotic_sister_chromatid_segregation_(GO:0000070)	6/63	82/15821	8.64344e-07	8.64344e-07	9.2462e-05	SPAG5/KIF18B/PRC1/NCAPH/NCAPG/NUSAP1	0.37931	0.275862	0.448276	0.137931	0.413793	0.517241	0.724138	0.241379	0.344828	0.0689655	0.344828	0.896552	0.758621	0.862069	0.172414	0.103448	0.241379	0.275862	0.275862	0.482759	0.37931	0	0.344828	0.0332	0.8829	0.0278	0.678	0.2538	0.01	0.0003	0.0518	0.3741	0.9813	0.3921	0	0	0	0.8346	0.9683	0.5735	0.9272	0.5801
Mitotic Division	mitotic_nuclear_division_(GO:0140014)	5/63	74/15821	1.11077e-05	1.11077e-05	0.000528104	SPAG5/KIF18B/TPX2/MYBL2/NUSAP1	0.36	0.44	0.52	0.2	0.4	0.44	0.6	0.16	0.44	0.08	0.4	0.88	0.68	0.84	0.4	0.2	0.28	0.24	0.24	0.64	0.44	0.04	0.2	0.0616	0.2744	0.0062	0.3367	0.3216	0.0932	0.0344	0.3472	0.104	0.9655	0.208	0	0.0009	0	0.0415	0.651	0.3964	0.9609	0.7354
Mitotic Division	regulation_of_cell_division_(GO:0051302)	4/63	65/15821	0.000128843	0.000128843	0.00300184	KIF18B/PRC1/AURKA/AURKB	0.444444	0.444444	0.333333	0.222222	0.37037	0.518519	0.666667	0.222222	0.555556	0.222222	0.444444	0.777778	0.703704	0.62963	0.222222	0.407407	0.259259	0.37037	0.407407	0.444444	0.296296	0.037037	0.148148	0.0057	0.2442	0.2875	0.2264	0.4271	0.0135	0.0064	0.0953	0.0058	0.4026	0.093	0	0	0.0031	0.6151	0.0218	0.4852	0.6423	0.1035
Mitotic Division	chromosome_condensation_(GO:0030261)	5/63	23/15821	2.71158e-08	2.71158e-08	7.73515e-06	TOP2A/NCAPH/NCAPG/NUSAP1/DFFB	0.222222	0.444444	0.333333	0.111111	0.444444	0.444444	0.777778	0.222222	0.444444	0	0.222222	0.777778	0.666667	0.777778	0.222222	0.111111	0	0.333333	0.333333	0.555556	0.444444	0	0.222222	0.6009	0.4201	0.4496	0.7731	0.3532	0.2596	0.0248	0.2965	0.2711	1	0.8172	0.0246	0.054	0.0136	0.6624	0.8881	1	0.7466	0.4765
DNA Replication	DNA_metabolic_process_(GO:0006259)	12/63	314/15821	3.2694e-09	3.2694e-09	1.39896e-06	CDC6/TOP2A/FEN1/UBE2T/ZBTB1/FANCA/RMI1/MCM10/MCM2/CDK1/MCM4/DFFB	0.268041	0.309278	0.340206	0.216495	0.360825	0.360825	0.453608	0.164948	0.42268	0.0824742	0.309278	0.793814	0.721649	0.639175	0.329897	0.103093	0.28866	0.319588	0.257732	0.43299	0.257732	0.0721649	0.123711	0.1163	0.8947	0.0774	0.0611	0.3552	0.1064	0.1507	0.1105	0.0081	0.9992	0.5081	0	0	0	0.0171	0.9983	0.1665	0.9324	0.7215
DNA Replication	DNA_Replication_Homo_sapiens_R-HSA-69306	7/63	105/15821	1.88963e-07	1.88963e-07	3.23425e-05	CDC6/FEN1/GINS1/E2F2/MCM10/MCM2/MCM4	0.333333	0.30303	0.30303	0.181818	0.333333	0.484848	0.515152	0.0909091	0.363636	0.242424	0.212121	0.878788	0.757576	0.757576	0.424242	0.181818	0.242424	0.30303	0.212121	0.484848	0.272727	0.151515	0.0909091	0.0795	0.8191	0.3999	0.4025	0.5939	0.0181	0.1157	0.7719	0.2726	0.2834	0.913	0	0	0	0.0112	0.7512	0.5567	0.8828	0.8564
DNA Repair	Fanconi_anemia_pathway	4/63	54/15821	6.21864e-05	6.21864e-05	0.00171672	UBE2T/FANCA/RMI1/FANCF	0.130435	0.478261	0.347826	0.26087	0.304348	0.347826	0.434783	0.304348	0.434783	0.173913	0.434783	0.652174	0.652174	0.608696	0.478261	0.26087	0.304348	0.391304	0.304348	0.391304	0.434783	0.0869565	0.130435	0.9001	0.1797	0.261	0.1314	0.7094	0.3765	0.4286	0.016	0.1217	0.6581	0.1318	0.0139	0.0028	0.0126	0.0069	0.3715	0.3136	0.5697	0.4724
DNA Repair	Fanconi_Anemia_Pathway_Homo_sapiens_R-HSA-6783310	3/63	35/15821	0.000359622	0.000359622	0.00628084	UBE2T/FANCA/FANCF	0.133333	0.466667	0.2	0.133333	0.266667	0.533333	0.466667	0.2	0.4	0.133333	0.466667	0.6	0.466667	0.533333	0.4	0.333333	0.2	0.533333	0.266667	0.333333	0.266667	0.133333	0	0.8594	0.2758	0.811	0.6961	0.8021	0.0444	0.3772	0.2533	0.2829	0.8103	0.1361	0.0996	0.2532	0.1259	0.1059	0.2063	0.7327	0.1804	0.6401
DNA Repair	interstrand_cross-link_repair_(GO:0036297)	3/63	48/15821	0.000915979	0.000915979	0.0113607	UBE2T/FANCA/FANCF	0.2	0.45	0.15	0.15	0.3	0.4	0.3	0.2	0.4	0.1	0.4	0.65	0.5	0.65	0.3	0.3	0.15	0.35	0.2	0.3	0.3	0.05	0.1	0.6551	0.2879	0.9365	0.6125	0.725	0.2197	0.869	0.2161	0.2347	0.9142	0.2466	0.0225	0.1287	0.0092	0.3006	0.2583	0.8924	0.7215	0.8582
Microtubule Organization	microtubule_depolymerization_(GO:0007019)	3/63	15/15821	2.64617e-05	2.64617e-05	0.000840527	KIF24/STMN1/KIF18B	0.444444	0.222222	0.222222	0.111111	0.333333	0.666667	0.333333	0.333333	0.333333	0	0	1	0.555556	0.666667	0.333333	0	0.111111	0.222222	0.111111	0.333333	0.111111	0	0.222222	0.0975	0.8952	0.7411	0.782	0.6436	0.0243	0.7694	0.0805	0.5397	1	1	0.0005	0.1735	0.0607	0.3435	1	0.9154	0.9217	0.9496
Microtubule Organization	microtubule_polymerization_or_depolymerization_(GO:0031109)	3/63	23/15821	0.000100681	0.000100681	0.00253418	KIF24/STMN1/KIF18B	0.444444	0.444444	0.333333	0.222222	0.555556	0.555556	0.555556	0.333333	0.333333	0	0.111111	0.888889	0.777778	0.888889	0.222222	0.222222	0.111111	0.333333	0.333333	0.444444	0.111111	0.111111	0.111111	0.1042	0.4311	0.4583	0.4105	0.153	0.0946	0.259	0.0845	0.533	1	0.9635	0.0037	0.0103	0.0015	0.6581	0.6056	0.9183	0.7417	0.4828
Microtubule Organization	protein_depolymerization_(GO:0051261)	3/63	25/15821	0.000130014	0.000130014	0.00300184	KIF24/STMN1/KIF18B	0.454545	0.363636	0.363636	0.272727	0.363636	0.636364	0.545455	0.363636	0.454545	0.181818	0.181818	0.818182	0.545455	0.636364	0.272727	0.0909091	0.181818	0.363636	0.272727	0.363636	0.181818	0.0909091	0.181818	0.0656	0.6102	0.3397	0.2322	0.5465	0.0204	0.2369	0.0356	0.2152	0.6441	0.8953	0.0076	0.1532	0.0564	0.4727	0.9301	0.7794	0.6804	0.6359
ECM organization	Extracellular_matrix_organization_Homo_sapiens_R-HSA-1474244	13/144	283/15821	1.89778e-06	1.89778e-06	0.00100397	CTSG/COL15A1/COL6A2/ADAMTS9/COL6A1/FBLN1/LAMB1/COL9A3/COL16A1/PCOLCE/EFEMP2/FBLN2/CMA1	0.419162	0.568862	0.39521	0.233533	0.508982	0.389222	0.550898	0.137725	0.299401	0.347305	0.431138	0.664671	0.556886	0.532934	0.323353	0.281437	0.227545	0.580838	0.449102	0.359281	0.329341	0.191617	0.137725	0	0	0.0003	0.0055	0	0.0062	0	0.2657	0.5564	0	0.0006	0	0	0	0.0034	0.026	0.6892	0	0
ECM organization	angiotensin_maturation_(GO:0002003)	3/144	11/15821	0.000115499	0.000115499	0.0156802	CTSG/CMA1/MME	0.666667	0.5	0.166667	0.166667	0.666667	0.166667	0.5	0.166667	0.166667	0	0	0.666667	0.666667	0.666667	0.166667	0.5	0.333333	0.833333	0.5	0.166667	0.166667	0.166667	0.333333	0.0192	0.3848	0.85	0.6294	0.1031	0.8823	0.4584	0.5388	0.8854	1	1	0.1844	0.1172	0.1225	0.7949	0.1168	0.4444	0.0339	0.2215
ECM organization	regulation_of_focal_adhesion_assembly_(GO:0051893)	4/144	44/15821	0.000673501	0.000673501	0.032522	ARHGAP6/GPM6B/APOD/COL16A1	0.346154	0.653846	0.307692	0.192308	0.692308	0.269231	0.5	0.0384615	0.153846	0.115385	0.538462	0.730769	0.538462	0.384615	0.192308	0.230769	0.576923	0.653846	0.5	0.269231	0.384615	0.0384615	0.0384615	0.0825	0.003	0.3995	0.3722	0.0003	0.6914	0.1848	0.9617	0.9784	0.8942	0.0111	0.0011	0.0402	0.4567	0.7398	0.5019	0.0003	0.0045	0.0127
PI3K / MAPK Pathway	MAPK_signaling_pathway	11/144	295/15821	8.17329e-05	8.17329e-05	0.013278	IGF1/KIT/NGFR/MET/FLNC/SRF/JUND/FAS/MAP3K6/CSF1/PDGFRB	0.286885	0.393443	0.336066	0.172131	0.434426	0.344262	0.45082	0.139344	0.295082	0.180328	0.401639	0.565574	0.467213	0.45082	0.254098	0.270492	0.196721	0.491803	0.385246	0.286885	0.336066	0.0655738	0.114754	0.0368	0.2902	0.0666	0.3326	0.0168	0.1549	0.128	0.288	0.6089	0.6391	0.013	0.0003	0.0052	0.0237	0.2972	0.0959	0.9029	0.013	0.0072
PI3K / MAPK Pathway	positive_regulation_of_MAPK_cascade_(GO:0043410)	10/144	289/15821	0.000315793	0.000315793	0.0256512	IGF1/KIT/NGFR/MET/TNFAIP8L3/FAS/CX3CL1/PDGFRB/TNFRSF11A/SPRY2	0.242188	0.46875	0.351562	0.164063	0.460937	0.273437	0.5	0.117187	0.3125	0.25	0.460938	0.539063	0.46875	0.40625	0.265625	0.28125	0.273437	0.460938	0.367188	0.398437	0.367187	0.132813	0.140625	0.244	0.0088	0.0254	0.4175	0.0023	0.7635	0.0103	0.5648	0.4353	0.0515	0	0.0013	0.003	0.1522	0.1943	0.0484	0.2192	0.0551	0.0188
PI3K / MAPK Pathway	regulation_of_MAPK_cascade_(GO:0043408)	8/144	203/15821	0.000543056	0.000543056	0.0284645	IGF1/KIT/NGFR/MET/GSTP1/FAS/PDGFRB/TNFRSF11A	0.272727	0.579545	0.397727	0.204545	0.488636	0.352273	0.568182	0.147727	0.318182	0.25	0.454545	0.579545	0.397727	0.511364	0.340909	0.261364	0.25	0.477273	0.431818	0.465909	0.306818	0.147727	0.113636	0.1163	0	0.0057	0.1252	0.003	0.1573	0.001	0.2495	0.4097	0.094	0.0015	0.0009	0.2002	0.0032	0.0122	0.1825	0.4706	0.0579	0.0017
PI3K / MAPK Pathway	PI3K-Akt_signaling_pathway	10/144	354/15821	0.00150074	0.00150074	0.0457134	IGF1/COL6A2/COL6A1/LAMB1/KIT/NGFR/MET/COL9A3/CSF1/PDGFRB	0.317568	0.493243	0.364865	0.175676	0.405405	0.358108	0.5	0.155405	0.331081	0.222973	0.445946	0.547297	0.486486	0.452703	0.351351	0.297297	0.256757	0.527027	0.391892	0.358108	0.337838	0.128378	0.108108	0.0019	0.0008	0.0069	0.2705	0.0505	0.0705	0.009	0.1127	0.2418	0.1699	0.0005	0.0002	0.0002	0.0093	0.0003	0.0126	0.3582	0.0001	0.0024
Lipid transport / ABC transporters	organic_substance_transport_(GO:0071702)	6/144	87/15821	0.000141153	0.000141153	0.0156802	ABCA6/AQP7/SLC22A17/ABCA10/ABCA9/ABCA8	0.2	0.342857	0.4	0.2	0.514286	0.428571	0.457143	0.0857143	0.314286	0.171429	0.314286	0.6	0.4	0.514286	0.314286	0.4	0.2	0.542857	0.314286	0.371429	0.257143	0.171429	0.0857143	0.635	0.6622	0.0611	0.2842	0.0228	0.0685	0.2862	0.8096	0.4913	0.6644	0.5189	0.0153	0.3263	0.0422	0.1599	0.0096	0.7771	0.0472	0.3753
Lipid transport / ABC transporters	lipid_transport_(GO:0006869)	6/144	91/15821	0.000180857	0.000180857	0.016527	ABCA6/ABCA10/ABCA9/NCOA1/TNFAIP8L3/ABCA8	0.241379	0.413793	0.517241	0.206897	0.551724	0.344828	0.448276	0.0344828	0.37931	0.103448	0.413793	0.517241	0.413793	0.413793	0.37931	0.482759	0.206897	0.517241	0.275862	0.413793	0.275862	0.241379	0.0689655	0.4294	0.3639	0.0035	0.2832	0.017	0.3593	0.3587	0.9746	0.238	0.9294	0.1478	0.1507	0.3055	0.3306	0.0464	0.0015	0.7399	0.1143	0.5868
Lipid transport / ABC transporters	ABC_transporters_in_lipid_homeostasis_Homo_sapiens_R-HSA-1369062	3/144	17/15821	0.000457297	0.000457297	0.0267447	ABCA6/ABCA10/ABCA9	0.333333	0.833333	0.833333	0	0.5	0.5	0.666667	0.166667	0.333333	0.166667	0.333333	0.666667	0.666667	0.666667	0.166667	0.666667	0.333333	0.833333	0.166667	0.666667	0.333333	0.5	0	0.3695	0.0274	0.0074	1	0.331	0.2533	0.171	0.5281	0.5826	0.7171	0.5957	0.1885	0.1199	0.1265	0.791	0.0224	0.4439	0.0344	0.8632
Glucose transport	positive_regulation_of_glucose_transport_(GO:0010828)	4/144	25/15821	7.17591e-05	7.17591e-05	0.0131149	IGF1/IRS2/CLIP3/C3	0.3	0.5	0.3	0.2	0.6	0.7	0.6	0.1	0.4	0.2	0.5	0.8	0.8	0.5	0.3	0.4	0.2	0.5	0.3	0.4	0.4	0.1	0.1	0.3612	0.2864	0.5304	0.4673	0.0826	0.0099	0.1596	0.717	0.3461	0.5965	0.1595	0.0143	0.0038	0.2641	0.4168	0.1469	0.7331	0.3373	0.5545
Glucose transport	regulation_of_glucose_import_(GO:0046324)	4/76	31/15821	1.40205e-05	1.40205e-05	0.0052835	IRS2/IGF1/NGFR/PIK3R1	0.545455	0.636364	0.454545	0.363636	0.636364	0.636364	0.636364	0.181818	0.636364	0.363636	0.545455	0.727273	0.636364	0.272727	0.272727	0.363636	0.454545	0.363636	0.545455	0.454545	0.272727	0.272727	0.0909091	0.0146	0.061	0.1458	0.0737	0.043	0.0207	0.0957	0.3805	0.0226	0.1424	0.0872	0.0308	0.0484	0.81	0.484	0.1995	0.1042	0.6653	0.0523
[truncated: 4 more columns]

## Sheet: Shared list enriched pathways
							Resistaance score																							pvalue
Description	GeneRatio	BgRatio	pvalue	p.adjust	qvalue	geneID	ST_7_RS	ST_43_RS	ST_10_RS	ST_12_RS	ST_32_RS	ST_56_RS	ST_14_RS	ST_11_RS	ST_23_RS	ST_5_RS	ST_52_RS	ST_42_RS	ST_60_RS	ST_57_RS	ST_28_RS	ST_49_RS	ST_8_RS	ST_47_RS	ST_31_RS	ST_58_RS	ST_13_RS	ST_35_RS	ST_1_RS	ST_7_pval	ST_43_pval	ST_10_pval	ST_12_pval	ST_32_pval	ST_56_pval	ST_14_pval	ST_11_pval	ST_23_pval	ST_5_pval	ST_52_pval	ST_42_pval	ST_60_pval	ST_57_pval	ST_28_pval	ST_49_pval	ST_8_pval	ST_47_pval	ST_31_pval	ST_58_pval
MAPK_signaling_pathway	11/144	295/15821	8.17329e-05	8.17329e-05	0.013278	IGF1/KIT/NGFR/MET/FLNC/SRF/JUND/FAS/MAP3K6/CSF1/PDGFRB	0.286885	0.393443	0.336066	0.172131	0.434426	0.344262	0.45082	0.139344	0.295082	0.180328	0.401639	0.565574	0.467213	0.45082	0.254098	0.270492	0.196721	0.491803	0.385246	0.286885	0.336066	0.0655738	0.114754	0.0368	0.2902	0.0666	0.3326	0.0168	0.1549	0.128	0.288	0.6089	0.6391	0.013	0.0003	0.0052	0.0237	0.2972	0.0959	0.9029	0.013	0.0072	0.6432
positive_regulation_of_MAPK_cascade_(GO:0043410)	10/144	289/15821	0.000315793	0.000315793	0.0256512	IGF1/KIT/NGFR/MET/TNFAIP8L3/FAS/CX3CL1/PDGFRB/TNFRSF11A/SPRY2	0.242188	0.46875	0.351562	0.164063	0.460937	0.273437	0.5	0.117187	0.3125	0.25	0.460938	0.539063	0.46875	0.40625	0.265625	0.28125	0.273437	0.460938	0.367188	0.398437	0.367187	0.132813	0.140625	0.244	0.0088	0.0254	0.4175	0.0023	0.7635	0.0103	0.5648	0.4353	0.0515	0	0.0013	0.003	0.1522	0.1943	0.0484	0.2192	0.0551	0.0188	0.0097
positive_regulation_of_intracellular_signal_transduction_(GO:1902533)	13/144	479/15821	0.000436194	0.000436194	0.0265734	IGF1/PELI1/IRS2/GPRC5B/KIT/NGFR/MET/FYN/TNFAIP8L3/FAS/PDGFRB/TNFRSF11A/SPRY2	0.224044	0.486339	0.360656	0.196721	0.420765	0.311475	0.519126	0.120219	0.322404	0.185792	0.459016	0.497268	0.437158	0.409836	0.273224	0.344262	0.245902	0.437158	0.371585	0.415301	0.311475	0.0928962	0.131148	0.3983	0.0001	0.0046	0.0685	0.0115	0.384	0.0005	0.5279	0.2935	0.5937	0	0.0072	0.0114	0.0851	0.1007	0	0.4775	0.1	0.0037	0.0003
regulation_of_MAPK_cascade_(GO:0043408)	8/144	203/15821	0.000543056	0.000543056	0.0284645	IGF1/KIT/NGFR/MET/GSTP1/FAS/PDGFRB/TNFRSF11A	0.272727	0.579545	0.397727	0.204545	0.488636	0.352273	0.568182	0.147727	0.318182	0.25	0.454545	0.579545	0.397727	0.511364	0.340909	0.261364	0.25	0.477273	0.431818	0.465909	0.306818	0.147727	0.113636	0.1163	0	0.0057	0.1252	0.003	0.1573	0.001	0.2495	0.4097	0.094	0.0015	0.0009	0.2002	0.0032	0.0122	0.1825	0.4706	0.0579	0.0017	0.0007
positive_regulation_of_protein_phosphorylation_(GO:0001934)	11/144	412/15821	0.0013793	0.0013793	0.0456203	IGF1/CLIP3/C3/KIT/NGFR/MET/FAS/CSF1/PDGFRB/TNFRSF11A/SPRY2	0.246988	0.506024	0.331325	0.174699	0.506024	0.349398	0.536145	0.126506	0.295181	0.186747	0.46988	0.608434	0.554217	0.439759	0.253012	0.283133	0.289157	0.506024	0.36747	0.403614	0.271084	0.144578	0.0963855	0.1666	0	0.0455	0.2627	0	0.0889	0.0001	0.432	0.6023	0.5601	0	0	0	0.0162	0.2667	0.0245	0.0839	0.0022	0.0063	0.002
PI3K-Akt_signaling_pathway	10/144	354/15821	0.00150074	0.00150074	0.0457134	IGF1/COL6A2/COL6A1/LAMB1/KIT/NGFR/MET/COL9A3/CSF1/PDGFRB	0.317568	0.493243	0.364865	0.175676	0.405405	0.358108	0.5	0.155405	0.331081	0.222973	0.445946	0.547297	0.486486	0.452703	0.351351	0.297297	0.256757	0.527027	0.391892	0.358108	0.337838	0.128378	0.108108	0.0019	0.0008	0.0069	0.2705	0.0505	0.0705	0.009	0.1127	0.2418	0.1699	0.0005	0.0002	0.0002	0.0093	0.0003	0.0126	0.3582	0.0001	0.0024	0.0661
monocarboxylic_acid_biosynthetic_process_(GO:0072330)	5/144	68/15821	0.000383165	0.000383165	0.0265734	LPL/ALDH1A3/CYP7B1/ACOX2/UST	0.4	0.6	0.48	0.24	0.4	0.44	0.36	0.08	0.36	0.2	0.44	0.6	0.44	0.52	0.32	0.12	0.24	0.52	0.28	0.16	0.36	0.08	0.04	0.0264	0.0152	0.0218	0.181	0.3324	0.103	0.7205	0.8166	0.3158	0.5283	0.1111	0.042	0.2315	0.0727	0.1989	0.9338	0.5852	0.1308	0.5718	0.9683
negative_regulation_of_sprouting_angiogenesis_(GO:1903671)	3/76	22/15821	0.000153619	0.000153619	0.0157882	CARD10/ADAMTS9/NGFR	0.25	0.583333	0.166667	0.166667	0.5	0.416667	0.833333	0	0.333333	0.166667	0.333333	0.666667	0.666667	0.833333	0.25	0.583333	0.5	0.666667	0.5	0.333333	0.333333	0	0	0.4899	0.1031	0.8702	0.5715	0.1881	0.2697	0.0018	1	0.5147	0.6905	0.5194	0.0636	0.0253	0.0007	0.5358	0.0059	0.0446	0.047	0.0867	0.4971
mitotic_sister_chromatid_segregation_(GO:0000070)	6/63	82/15821	8.64344e-07	8.64344e-07	9.2462e-05	SPAG5/KIF18B/PRC1/NCAPH/NCAPG/NUSAP1	0.37931	0.275862	0.448276	0.137931	0.413793	0.517241	0.724138	0.241379	0.344828	0.0689655	0.344828	0.896552	0.758621	0.862069	0.172414	0.103448	0.241379	0.275862	0.275862	0.482759	0.37931	0	0.344828	0.0332	0.8829	0.0278	0.678	0.2538	0.01	0.0003	0.0518	0.3741	0.9813	0.3921	0	0	0	0.8346	0.9683	0.5735	0.9272	0.5801	0.0284
sister_chromatid_segregation_(GO:0000819)	4/63	32/15821	7.55015e-06	7.55015e-06	0.000430756	SPAG5/KIF18B/TOP2A/NUSAP1	0.428571	0.5	0.5	0.142857	0.285714	0.5	0.785714	0.285714	0.214286	0.0714286	0.357143	0.928571	0.785714	0.928571	0.285714	0.142857	0.285714	0.142857	0.285714	0.714286	0.5	0	0.285714	0.0565	0.2194	0.0563	0.6591	0.7494	0.0852	0.0032	0.0785	0.8452	0.95	0.4272	0.0002	0.0007	0	0.3986	0.837	0.4506	0.9901	0.581	0.0022
mitotic_nuclear_division_(GO:0140014)	5/63	74/15821	1.11077e-05	1.11077e-05	0.000528104	SPAG5/KIF18B/TPX2/MYBL2/NUSAP1	0.36	0.44	0.52	0.2	0.4	0.44	0.6	0.16	0.44	0.08	0.4	0.88	0.68	0.84	0.4	0.2	0.28	0.24	0.24	0.64	0.44	0.04	0.2	0.0616	0.2744	0.0062	0.3367	0.3216	0.0932	0.0344	0.3472	0.104	0.9655	0.208	0	0.0009	0	0.0415	0.651	0.3964	0.9609	0.7354	0.0004
regulation_of_cell_division_(GO:0051302)	4/63	65/15821	0.000128843	0.000128843	0.00300184	KIF18B/PRC1/AURKA/AURKB	0.444444	0.444444	0.333333	0.222222	0.37037	0.518519	0.666667	0.222222	0.555556	0.222222	0.444444	0.777778	0.703704	0.62963	0.222222	0.407407	0.259259	0.37037	0.407407	0.444444	0.296296	0.037037	0.148148	0.0057	0.2442	0.2875	0.2264	0.4271	0.0135	0.0064	0.0953	0.0058	0.4026	0.093	0	0	0.0031	0.6151	0.0218	0.4852	0.6423	0.1035	0.074
Cell_Cycle,_Mitotic_Homo_sapiens_R-HSA-69278	20/63	462/15821	5.72741e-16	5.72741e-16	4.90146e-13	H2AFZ/CDC6/TOP2A/AURKA/FEN1/TPX2/GINS1/E2F2/KNTC1/NCAPH/MCM10/NCAPG/CENPF/NCAPG2/MYBL2/MCM2/AURKB/CDK1/MCM4/NUP210	0.285714	0.350649	0.331169	0.136364	0.396104	0.363636	0.5	0.149351	0.383117	0.162338	0.272727	0.798701	0.681818	0.733766	0.266234	0.142857	0.25974	0.279221	0.24026	0.409091	0.318182	0.0974026	0.162338	0.0216	0.6699	0.0528	0.7579	0.0781	0.0485	0.0059	0.1545	0.0198	0.8405	0.8401	0	0	0	0.1611	0.9927	0.3233	0.9985	0.8745	0.0024
chromosome_condensation_(GO:0030261)	5/63	23/15821	2.71158e-08	2.71158e-08	7.73515e-06	TOP2A/NCAPH/NCAPG/NUSAP1/DFFB	0.222222	0.444444	0.333333	0.111111	0.444444	0.444444	0.777778	0.222222	0.444444	0	0.222222	0.777778	0.666667	0.777778	0.222222	0.111111	0	0.333333	0.333333	0.555556	0.444444	0	0.222222	0.6009	0.4201	0.4496	0.7731	0.3532	0.2596	0.0248	0.2965	0.2711	1	0.8172	0.0246	0.054	0.0136	0.6624	0.8881	1	0.7466	0.4765	0.0965
Mitotic_G1-G1/S_phases_Homo_sapiens_R-HSA-453279	8/63	136/15821	6.30698e-08	6.30698e-08	1.34936e-05	CDC6/TOP2A/E2F2/MCM10/MYBL2/MCM2/CDK1/MCM4	0.3	0.34	0.32	0.12	0.38	0.56	0.58	0.06	0.42	0.16	0.3	0.86	0.76	0.74	0.36	0.18	0.2	0.38	0.2	0.36	0.36	0.16	0.18	0.0946	0.6953	0.253	0.8057	0.3162	0	0.0067	0.9491	0.0484	0.766	0.5892	0	0	0	0.0268	0.7834	0.7992	0.607	0.9232	0.2091
microtubule_depolymerization_(GO:0007019)	3/63	15/15821	2.64617e-05	2.64617e-05	0.000840527	KIF24/STMN1/KIF18B	0.444444	0.222222	0.222222	0.111111	0.333333	0.666667	0.333333	0.333333	0.333333	0	0	1	0.555556	0.666667	0.333333	0	0.111111	0.222222	0.111111	0.333333	0.111111	0	0.222222	0.0975	0.8952	0.7411	0.782	0.6436	0.0243	0.7694	0.0805	0.5397	1	1	0.0005	0.1735	0.0607	0.3435	1	0.9154	0.9217	0.9496	0.5296
microtubule_polymerization_or_depolymerization_(GO:0031109)	3/63	23/15821	0.000100681	0.000100681	0.00253418	KIF24/STMN1/KIF18B	0.444444	0.444444	0.333333	0.222222	0.555556	0.555556	0.555556	0.333333	0.333333	0	0.111111	0.888889	0.777778	0.888889	0.222222	0.222222	0.111111	0.333333	0.333333	0.444444	0.111111	0.111111	0.111111	0.1042	0.4311	0.4583	0.4105	0.153	0.0946	0.259	0.0845	0.533	1	0.9635	0.0037	0.0103	0.0015	0.6581	0.6056	0.9183	0.7417	0.4828	0.271
protein_depolymerization_(GO:0051261)	3/63	25/15821	0.000130014	0.000130014	0.00300184	KIF24/STMN1/KIF18B	0.454545	0.363636	0.363636	0.272727	0.363636	0.636364	0.545455	0.363636	0.454545	0.181818	0.181818	0.818182	0.545455	0.636364	0.272727	0.0909091	0.181818	0.363636	0.272727	0.363636	0.181818	0.0909091	0.181818	0.0656	0.6102	0.3397	0.2322	0.5465	0.0204	0.2369	0.0356	0.2152	0.6441	0.8953	0.0076	0.1532	0.0564	0.4727	0.9301	0.7794	0.6804	0.6359	0.4196
organic_substance_transport_(GO:0071702)	6/144	87/15821	0.000141153	0.000141153	0.0156802	ABCA6/AQP7/SLC22A17/ABCA10/ABCA9/ABCA8	0.2	0.342857	0.4	0.2	0.514286	0.428571	0.457143	0.0857143	0.314286	0.171429	0.314286	0.6	0.4	0.514286	0.314286	0.4	0.2	0.542857	0.314286	0.371429	0.257143	0.171429	0.0857143	0.635	0.6622	0.0611	0.2842	0.0228	0.0685	0.2862	0.8096	0.4913	0.6644	0.5189	0.0153	0.3263	0.0422	0.1599	0.0096	0.7771	0.0472	0.3753	0.2175
lipid_transport_(GO:0006869)	6/144	91/15821	0.000180857	0.000180857	0.016527	ABCA6/ABCA10/ABCA9/NCOA1/TNFAIP8L3/ABCA8	0.241379	0.413793	0.517241	0.206897	0.551724	0.344828	0.448276	0.0344828	0.37931	0.103448	0.413793	0.517241	0.413793	0.413793	0.37931	0.482759	0.206897	0.517241	0.275862	0.413793	0.275862	0.241379	0.0689655	0.4294	0.3639	0.0035	0.2832	0.017	0.3593	0.3587	0.9746	0.238	0.9294	0.1478	0.1507	0.3055	0.3306	0.0464	0.0015	0.7399	0.1143	0.5868	0.1287
ABC_transporters_in_lipid_homeostasis_Homo_sapiens_R-HSA-1369062	3/144	17/15821	0.000457297	0.000457297	0.0267447	ABCA6/ABCA10/ABCA9	0.333333	0.833333	0.833333	0	0.5	0.5	0.666667	0.166667	0.333333	0.166667	0.333333	0.666667	0.666667	0.666667	0.166667	0.666667	0.333333	0.833333	0.166667	0.666667	0.333333	0.5	0	0.3695	0.0274	0.0074	1	0.331	0.2533	0.171	0.5281	0.5826	0.7171	0.5957	0.1885	0.1199	0.1265	0.791	0.0224	0.4439	0.0344	0.8632	0.0663
inositol_lipid-mediated_signaling_(GO:0048017)	4/144	39/15821	0.00042269	0.00042269	0.0265734	IGF1/IRS2/TNFAIP8L3/PDGFRB	0.285714	0.5	0.428571	0.214286	0.428571	0.357143	0.5	0.0714286	0.357143	0.0714286	0.214286	0.785714	0.571429	0.571429	0.142857	0.142857	0.285714	0.571429	0.285714	0.357143	0.428571	0.0714286	0	0.3554	0.2184	0.1447	0.3704	0.3267	0.3975	0.2993	0.8312	0.4173	0.9445	0.8519	0.0025	0.0709	0.0846	0.869	0.8393	0.448	0.1284	0.5829	0.4043
positive_regulation_of_glucose_transport_(GO:0010828)	4/144	25/15821	7.17591e-05	7.17591e-05	0.0131149	IGF1/IRS2/CLIP3/C3	0.3	0.5	0.3	0.2	0.6	0.7	0.6	0.1	0.4	0.2	0.5	0.8	0.8	0.5	0.3	0.4	0.2	0.5	0.3	0.4	0.4	0.1	0.1	0.3612	0.2864	0.5304	0.4673	0.0826	0.0099	0.1596	0.717	0.3461	0.5965	0.1595	0.0143	0.0038	0.2641	0.4168	0.1469	0.7331	0.3373	0.5545	0.3454
regulation_of_glucose_import_(GO:0046324)	4/76	31/15821	1.40205e-05	1.40205e-05	0.0052835	IRS2/IGF1/NGFR/PIK3R1	0.545455	0.636364	0.454545	0.363636	0.636364	0.636364	0.636364	0.181818	0.636364	0.363636	0.545455	0.727273	0.636364	0.272727	0.272727	0.363636	0.454545	0.363636	0.545455	0.454545	0.272727	0.272727	0.0909091	0.0146	0.061	0.1458	0.0737	0.043	0.0207	0.0957	0.3805	0.0226	0.1424	0.0872	0.0308	0.0484	0.81	0.484	0.1995	0.1042	0.6653	0.0523	0.202
Regulation_of_lipolysis_in_adipocytes	4/76	55/15821	0.000139278	0.000139278	0.0157458	FABP4/IRS2/AQP7/PIK3R1	0.259259	0.592593	0.259259	0.148148	0.592593	0.481481	0.407407	0.037037	0.37037	0.37037	0.37037	0.666667	0.555556	0.37037	0.333333	0.444444	0.296296	0.666667	0.518519	0.518519	0.333333	0.296296	0.148148	0.3512	0.0151	0.6184	0.6215	0.0066	0.0332	0.5355	0.9686	0.2808	0.0192	0.3051	0.005	0.0268	0.514	0.1454	0.0066	0.3164	0.0032	0.0063	0.0133
positive_regulation_of_glucose_import_(GO:0046326)	3/76	26/15821	0.000255798	0.000255798	0.0192791	IRS2/IGF1/PIK3R1	0.333333	0.444444	0.333333	0.222222	0.666667	0.666667	0.666667	0.111111	0.444444	0.222222	0.444444	0.666667	0.666667	0.333333	0.444444	0.333333	0.222222	0.555556	0.444444	0.555556	0.333333	0.222222	0.111111	0.2982	0.4288	0.4492	0.41	0.0462	0.0248	0.0928	0.6844	0.2748	0.5312	0.2862	0.1076	0.0521	0.6857	0.1298	0.3069	0.6717	0.2348	0.2204	0.0981
Extracellular_matrix_organization_Homo_sapiens_R-HSA-1474244	13/144	283/15821	1.89778e-06	1.89778e-06	0.00100397	CTSG/COL15A1/COL6A2/ADAMTS9/COL6A1/FBLN1/LAMB1/COL9A3/COL16A1/PCOLCE/EFEMP2/FBLN2/CMA1	0.419162	0.568862	0.39521	0.233533	0.508982	0.389222	0.550898	0.137725	0.299401	0.347305	0.431138	0.664671	0.556886	0.532934	0.323353	0.281437	0.227545	0.580838	0.449102	0.359281	0.329341	0.191617	0.137725	0	0	0.0003	0.0055	0	0.0062	0	0.2657	0.5564	0	0.0006	0	0	0	0.0034	0.026	0.6892	0	0	0.0495
Focal_adhesion	11/144	199/15821	2.05998e-06	2.05998e-06	0.00100397	IGF1/COL6A2/COL6A1/LAMB1/MET/FLNC/ZYX/FYN/COL9A3/MYLK/PDGFRB	0.378947	0.568421	0.442105	0.168421	0.505263	0.463158	0.557895	0.2	0.326316	0.231579	0.4	0.652632	0.515789	0.473684	0.389474	0.284211	0.263158	0.642105	0.378947	0.368421	0.305263	0.157895	0.115789	0.0001	0	0.0001	0.3852	0.0008	0.0007	0.001	0.0179	0.3337	0.1767	0.0296	0	0.0008	0.0119	0.0004	0.07	0.3468	0	0.0203	0.0853
extracellular_matrix_organization_(GO:0030198)	10/144	229/15821	4.6904e-05	4.6904e-05	0.0125269	CTSG/COL6A2/ADAMTS9/COL6A1/LAMB1/GPM6B/COL9A3/COL16A1/FLRT2/CMA1	0.446043	0.539568	0.381295	0.258993	0.517986	0.410072	0.52518	0.136691	0.330935	0.381295	0.453237	0.618705	0.510791	0.446043	0.316547	0.251799	0.215827	0.597122	0.402878	0.352518	0.330935	0.158273	0.136691	0	0.0001	0.003	0.0009	0	0.0033	0.0016	0.3032	0.2537	0	0.0001	0	0.0001	0.0187	0.0119	0.1776	0.7971	0	0.0008	0.0914
Degradation_of_the_extracellular_matrix_Homo_sapiens_R-HSA-1474228	7/144	106/15821	5.14062e-05	5.14062e-05	0.0125269	CTSG/COL15A1/ADAMTS9/LAMB1/COL9A3/COL16A1/CMA1	0.425926	0.592593	0.351852	0.203704	0.518519	0.314815	0.518519	0.111111	0.203704	0.314815	0.333333	0.685185	0.574074	0.574074	0.240741	0.351852	0.240741	0.537037	0.462963	0.333333	0.277778	0.203704	0.166667	0.0006	0.0007	0.1167	0.1989	0.0053	0.4516	0.0489	0.6482	0.9604	0.0194	0.3804	0	0.0003	0.0012	0.4796	0.016	0.5528	0.0192	0.0022	0.3323
response_to_amyloid-beta_(GO:1904645)	4/144	25/15821	7.17591e-05	7.17591e-05	0.0131149	IGF1/NGFR/LRP1/FYN	0.416667	0.5	0.333333	0.333333	0.666667	0.25	0.666667	0	0.5	0.166667	0.5	0.583333	0.583333	0.416667	0.25	0.25	0.583333	0.5	0.333333	0.166667	0.333333	0	0.166667	0.0882	0.2489	0.412	0.1023	0.0223	0.748	0.0572	1	0.1199	0.7057	0.1241	0.1648	0.0839	0.442	0.5395	0.508	0.0106	0.3148	0.4513	0.91
angiotensin_maturation_(GO:0002003)	3/144	11/15821	0.000115499	0.000115499	0.0156802	CTSG/CMA1/MME	0.666667	0.5	0.166667	0.166667	0.666667	0.166667	0.5	0.166667	0.166667	0	0	0.666667	0.666667	0.666667	0.166667	0.5	0.333333	0.833333	0.5	0.166667	0.166667	0.166667	0.333333	0.0192	0.3848	0.85	0.6294	0.1031	0.8823	0.4584	0.5388	0.8854	1	1	0.1844	0.1172	0.1225	0.7949	0.1168	0.4444	0.0339	0.2215	0.8806
regulation_of_angiotensin_levels_in_blood_(GO:0002002)	3/144	12/15821	0.000152973	0.000152973	0.0156802	CTSG/CMA1/MME	0.714286	0.428571	0.142857	0.142857	0.571429	0.285714	0.428571	0.142857	0.142857	0.142857	0.142857	0.571429	0.714286	0.571429	0.142857	0.428571	0.285714	0.857143	0.571429	0.142857	0.285714	0.142857	0.428571	0.0068	0.5024	0.8877	0.686	0.1893	0.6664	0.5794	0.5956	0.9219	0.771	0.9212	0.2973	0.0544	0.2146	0.841	0.1696	0.5242	0.0181	0.098	0.9215
Metabolism_of_Angiotensinogen_to_Angiotensins_Homo_sapiens_R-HSA-2022377	3/144	16/15821	0.000379119	0.000379119	0.0265734	CTSG/CMA1/MME	0.714286	0.714286	0.428571	0.428571	0.571429	0.285714	0.571429	0.142857	0.285714	0.142857	0.142857	0.571429	0.714286	0.571429	0.285714	0.714286	0.285714	0.857143	0.571429	0.142857	0.285714	0.142857	0.285714	0.0057	0.0668	0.2833	0.0734	0.1804	0.6712	0.2858	0.5898	0.681	0.7738	0.9234	0.2959	0.0544	0.2166	0.5022	0.0064	0.528	0.0161	0.0983	0.9175
regulation_of_focal_adhesion_assembly_(GO:0051893)	4/144	44/15821	0.000673501	0.000673501	0.032522	ARHGAP6/GPM6B/APOD/COL16A1	0.346154	0.653846	0.307692	0.192308	0.692308	0.269231	0.5	0.0384615	0.153846	0.115385	0.538462	0.730769	0.538462	0.384615	0.192308	0.230769	0.576923	0.653846	0.5	0.269231	0.384615	0.0384615	0.0384615	0.0825	0.003	0.3995	0.3722	0.0003	0.6914	0.1848	0.9617	0.9784	0.8942	0.0111	0.0011	0.0402	0.4567	0.7398	0.5019	0.0003	0.0045	0.0127	0.6949
cellular_response_to_amyloid-beta_(GO:1904646)	3/144	23/15821	0.00114432	0.00114432	0.0452192	IGF1/NGFR/LRP1	0.454545	0.545455	0.272727	0.363636	0.727273	0.272727	0.727273	0	0.545455	0.181818	0.545455	0.545455	0.545455	0.454545	0.272727	0.272727	0.545455	0.545455	0.363636	0.181818	0.363636	0	0.181818	0.0613	0.1648	0.6112	0.0779	0.0097	0.6847	0.025	1	0.0806	0.6414	0.0847	0.2664	0.1483	0.3499	0.4801	0.4268	0.0291	0.2215	0.3657	0.8803
Protein_digestion_and_absorption	5/144	90/15821	0.00137705	0.00137705	0.0456203	COL15A1/COL6A2/COL6A1/COL9A3/MME	0.454545	0.568182	0.454545	0.227273	0.522727	0.363636	0.431818	0.0454545	0.386364	0.409091	0.272727	0.590909	0.454545	0.477273	0.25	0.318182	0.204545	0.590909	0.409091	0.25	0.227273	0.181818	0.0681818	0.0001	0.0048	0.006	0.1363	0.0101	0.2119	0.3836	0.9769	0.1475	0.0007	0.7286	0.0087	0.1003	0.0676	0.4226	0.0719	0.77	0.0048	0.0422	0.8057
ECM-receptor_interaction	5/76	82/15821	4.57855e-05	4.57855e-05	0.00982863	COL6A2/CD36/LAMB1/COL9A3/COL6A1	0.509804	0.607843	0.490196	0.196078	0.490196	0.509804	0.470588	0.196078	0.352941	0.333333	0.45098	0.705882	0.54902	0.470588	0.431373	0.313725	0.235294	0.627451	0.392157	0.313725	0.27451	0.215686	0.137255	0	0.0003	0.0003	0.2542	0.0159	0.0019	0.1783	0.0836	0.251	0.0087	0.0205	0	0.0037	0.065	0.0006	0.0654	0.5931	0.0011	0.0543	0.4578
DNA_metabolic_process_(GO:0006259)	12/63	314/15821	3.2694e-09	3.2694e-09	1.39896e-06	CDC6/TOP2A/FEN1/UBE2T/ZBTB1/FANCA/RMI1/MCM10/MCM2/CDK1/MCM4/DFFB	0.268041	0.309278	0.340206	0.216495	0.360825	0.360825	0.453608	0.164948	0.42268	0.0824742	0.309278	0.793814	0.721649	0.639175	0.329897	0.103093	0.28866	0.319588	0.257732	0.43299	0.257732	0.0721649	0.123711	0.1163	0.8947	0.0774	0.0611	0.3552	0.1064	0.1507	0.1105	0.0081	0.9992	0.5081	0	0	0	0.0171	0.9983	0.1665	0.9324	0.7215	0.0028
DNA_Replication_Homo_sapiens_R-HSA-69306	7/63	105/15821	1.88963e-07	1.88963e-07	3.23425e-05	CDC6/FEN1/GINS1/E2F2/MCM10/MCM2/MCM4	0.333333	0.30303	0.30303	0.181818	0.333333	0.484848	0.515152	0.0909091	0.363636	0.242424	0.212121	0.878788	0.757576	0.757576	0.424242	0.181818	0.242424	0.30303	0.212121	0.484848	0.272727	0.151515	0.0909091	0.0795	0.8191	0.3999	0.4025	0.5939	0.0181	0.1157	0.7719	0.2726	0.2834	0.913	0	0	0	0.0112	0.7512	0.5567	0.8828	0.8564	0.0189
Fanconi_anemia_pathway	4/63	54/15821	6.21864e-05	6.21864e-05	0.00171672	UBE2T/FANCA/RMI1/FANCF	0.130435	0.478261	0.347826	0.26087	0.304348	0.347826	0.434783	0.304348	0.434783	0.173913	0.434783	0.652174	0.652174	0.608696	0.478261	0.26087	0.304348	0.391304	0.304348	0.391304	0.434783	0.0869565	0.130435	0.9001	0.1797	0.261	0.1314	0.7094	0.3765	0.4286	0.016	0.1217	0.6581	0.1318	0.0139	0.0028	0.0126	0.0069	0.3715	0.3136	0.5697	0.4724	0.2184
Fanconi_Anemia_Pathway_Homo_sapiens_R-HSA-6783310	3/63	35/15821	0.000359622	0.000359622	0.00628084	UBE2T/FANCA/FANCF	0.133333	0.466667	0.2	0.133333	0.266667	0.533333	0.466667	0.2	0.4	0.133333	0.466667	0.6	0.466667	0.533333	0.4	0.333333	0.2	0.533333	0.266667	0.333333	0.266667	0.133333	0	0.8594	0.2758	0.811	0.6961	0.8021	0.0444	0.3772	0.2533	0.2829	0.8103	0.1361	0.0996	0.2532	0.1259	0.1059	0.2063	0.7327	0.1804	0.6401	0.4704
interstrand_cross-link_repair_(GO:0036297)	3/63	48/15821	0.000915979	0.000915979	0.0113607	UBE2T/FANCA/FANCF	0.2	0.45	0.15	0.15	0.3	0.4	0.3	0.2	0.4	0.1	0.4	0.65	0.5	0.65	0.3	0.3	0.15	0.35	0.2	0.3	0.3	0.05	0.1	0.6551	0.2879	0.9365	0.6125	0.725	0.2197	0.869	0.2161	0.2347	0.9142	0.2466	0.0225	0.1287	0.0092	0.3006	0.2583	0.8924	0.7215	0.8582	0.5798
[truncated: 3 more columns]
